# Supplementary material for: Unusually Large Effects of Charge‐assisted C−H⋅⋅⋅F Hydrogen Bonds to Anionic Fluorine in Organic Solvents: Computational Study of 19F NMR Shifts versus Thermochemistry
Source: ChemistryOpen. 2022 Aug 19;11(12):e202200146. doi: 10.1002/open.202200146 (PMC9716039; doi:10.1002/open.202200146)
Supplement: Supplementary file 2 — Supporting Information [file OPEN-11-e202200146-s002.gz]

Archive with 93 entries (91 files):
- paper_structures
- paper_structures/ClF4-_1-coord_cosmo.xyz
- paper_structures/ClF4-_6-coord_cosmo.xyz
- paper_structures/F-_4-coord_cosmo.xyz
- paper_structures/FHF-_1-coord_cosmo.xyz
- paper_structures/F-_1-coord_cosmo.xyz
- paper_structures/ClF2-_4-coord_cosmo.xyz
- paper_structures/CFCl3_cosmo.xyz
- paper_structures/ClF4-_8-coord_cosmo.xyz
- paper_structures/FHF-_12-coord_cosmo.xyz
- paper_structures/FHF-_5-coord_cosmo.xyz
- paper_structures/F-_H2O-6_s6.xyz
- paper_structures/FHF-_3-coord_cosmo.xyz
- paper_structures/F-.xyz
- paper_structures/ClF4-_12-coord_cosmo.xyz
- paper_structures/ClF4-_7-coord_cosmo.xyz
- paper_structures/ClF2-.xyz
- paper_structures/F-_3-coord_cosmo.xyz
- paper_structures/F-_7-coord_cosmo.xyz
- paper_structures/ClF4-_4-coord_cosmo.xyz
- paper_structures/F-_6-coord_cosmo.xyz
- paper_structures/ClF4-_2-coord_cosmo.xyz
- paper_structures/ClF4-.xyz
- paper_structures/ClF2-_10-coord_cosmo.xyz
- paper_structures/ClF2-_8-coord_cosmo.xyz
- paper_structures/ClF2-_11-coord_cosmo.xyz
- paper_structures/F-_9-coord_cosmo.xyz
- paper_structures/F-_8-coord_cosmo.xyz
- paper_structures/MeCN-8_cosmo.xyz
- paper_structures/FHF-.xyz
- paper_structures/F-_2-coord_cosmo.xyz
- paper_structures/FHF-_6-coord_cosmo.xyz
- paper_structures/FHF-_2-coord_cosmo.xyz
- paper_structures/ClF2-_6-coord_cosmo.xyz
- paper_structures/ClF2-_9-coord_cosmo.xyz
- paper_structures/FHF-_8-coord_cosmo.xyz
- paper_structures/ClF4-_11-coord_cosmo.xyz
- paper_structures/ClF4-_3-coord_cosmo.xyz
- paper_structures/MeCN_cosmo.xyz
- paper_structures/F-_5-coord_cosmo.xyz
- paper_structures/ClF2-_12-coord_cosmo.xyz
- paper_structures/ClF4-_5-coord_cosmo.xyz
- paper_structures/ClF4-_9-coord_cosmo.xyz
- paper_structures/F-_10-coord_cosmo.xyz
- paper_structures/FHF-_7-coord_cosmo.xyz
- paper_structures/FHF-_10-coord_cosmo.xyz
- paper_structures/FHF-_9-coord_cosmo.xyz
- paper_structures/FHF-_4-coord_cosmo.xyz
- paper_structures/distances_TabS1
- paper_structures/distances_TabS1/F-_8-coord_crest.xyz
- paper_structures/distances_TabS1/ClF4-_12-coord_gp.xyz
- paper_structures/distances_TabS1/F-_10-coord_crest.xyz
- paper_structures/distances_TabS1/FHF-_10-coord_gp.xyz
- paper_structures/distances_TabS1/ClF2-_10-coord_gp.xyz
- paper_structures/distances_TabS1/F-_8-coord_gp.xyz
- paper_structures/distances_TabS1/FHF-_12-coord_cosmo.xyz
- paper_structures/distances_TabS1/FHF-_11-coord_crest.xyz
- paper_structures/distances_TabS1/ClF2-_12-coord_crest.xyz
- paper_structures/distances_TabS1/ClF2-_12-coord_gp.xyz
- paper_structures/distances_TabS1/ClF4-_12-coord_cosmo.xyz
- paper_structures/distances_TabS1/ClF4-_10-coord_gp.xyz
- paper_structures/distances_TabS1/ClF4-_11-coord_gp.xyz
- paper_structures/distances_TabS1/ClF4-_11-coord_crest.xyz
- paper_structures/distances_TabS1/ClF2-_10-coord_cosmo.xyz
- paper_structures/distances_TabS1/ClF2-_11-coord_cosmo.xyz
- paper_structures/distances_TabS1/F-_9-coord_crest.xyz
- paper_structures/distances_TabS1/F-_9-coord_cosmo.xyz
- paper_structures/distances_TabS1/F-_8-coord_cosmo.xyz
- paper_structures/distances_TabS1/F-_9-coord_gp.xyz
- paper_structures/distances_TabS1/ClF4-_11-coord_cosmo.xyz
- paper_structures/distances_TabS1/ClF2-_11-coord_gp.xyz
- paper_structures/distances_TabS1/FHF-_12-coord_crest.xyz
- paper_structures/distances_TabS1/ClF2-_11-coord_crest.xyz
- paper_structures/distances_TabS1/ClF2-_12-coord_cosmo.xyz
- paper_structures/distances_TabS1/ClF2-_10-coord_crest.xyz
- paper_structures/distances_TabS1/FHF-_12-coord_gp.xyz
- paper_structures/distances_TabS1/F-_10-coord_cosmo.xyz
- paper_structures/distances_TabS1/FHF-_10-coord_cosmo.xyz
- paper_structures/distances_TabS1/FHF-_10-coord_crest.xyz
- paper_structures/distances_TabS1/ClF4-_10-coord_crest.xyz
- paper_structures/distances_TabS1/F-_10-coord_gp.xyz
- paper_structures/distances_TabS1/ClF4-_12-coord_crest.xyz
- paper_structures/distances_TabS1/FHF-_11-coord_gp.xyz
- paper_structures/distances_TabS1/FHF-_11-coord_cosmo.xyz
- paper_structures/distances_TabS1/ClF4-_10-coord_cosmo.xyz
- paper_structures/ClF2-_5-coord_cosmo.xyz
- paper_structures/ClF2-_2-coord_cosmo.xyz
- paper_structures/FHF-_11-coord_cosmo.xyz
- paper_structures/ClF2-_7-coord_cosmo.xyz
- paper_structures/ClF4-_10-coord_cosmo.xyz
- paper_structures/ClF2-_3-coord_cosmo.xyz
- paper_structures/F-_11-coord_cosmo.xyz
- paper_structures/ClF2-_1-coord_cosmo.xyz
