# Supplementary material for: Unusually Large Effects of Charge‐assisted C−H⋅⋅⋅F Hydrogen Bonds to Anionic Fluorine in Organic Solvents: Computational Study of 19F NMR Shifts versus Thermochemistry
Source: ChemistryOpen. 2022 Aug 19;11(12):e202200146. doi: 10.1002/open.202200146 (PMC9716039; doi:10.1002/open.202200146)
Supplement: Supplementary file 2 — Supporting Information [file OPEN-11-e202200146-s002.gz › paper_structures/ClF4-_1-coord_cosmo.xyz]

11
Energy =
H    -1.9686945    0.0008768    1.5151887 
C    -2.1515008    0.0018252    0.4331944 
C    -3.5773143   -0.0033252    0.1744461 
N    -4.7217912   -0.0075044   -0.0351425 
H    -1.6813873   -0.8839910   -0.0131091 
H    -1.6883574    0.8926742   -0.0103068 
Cl    1.3443615   -0.0014386   -0.1951287 
F     0.4685746    1.3068602   -1.1606208 
F     0.4647850   -1.3085360   -1.1590690 
F     2.2182029    1.2962266    0.7661646 
F     2.2141552   -1.3004459    0.7680469 
