# Supplementary material for: Unusually Large Effects of Charge‐assisted C−H⋅⋅⋅F Hydrogen Bonds to Anionic Fluorine in Organic Solvents: Computational Study of 19F NMR Shifts versus Thermochemistry
Source: ChemistryOpen. 2022 Aug 19;11(12):e202200146. doi: 10.1002/open.202200146 (PMC9716039; doi:10.1002/open.202200146)
Supplement: Supplementary file 2 — Supporting Information [file OPEN-11-e202200146-s002.gz › paper_structures/ClF4-_6-coord_cosmo.xyz]

41
Energy =
H     1.7222000   -2.6587819   -0.2204206 
C     0.9765120   -2.2654589    0.4814728 
C     1.6438350   -1.5545794    1.5524432 
N     2.1747097   -0.9763103    2.4108351 
H     0.3832475   -3.0906457    0.8930749 
H     0.3145877   -1.5679809   -0.0470334 
H    -0.6536902   -2.1882998   -2.9656216 
C    -0.5898347   -1.1417861   -3.2906660 
C    -1.8945098   -0.5219273   -3.1843642 
N    -2.9431961   -0.0253132   -3.0987417 
H    -0.2436424   -1.1081126   -4.3314457 
H     0.1264094   -0.6079602   -2.6504687 
H    -2.4706804   -0.8080888    0.0244955 
C    -3.1794435   -1.6464272   -0.0112783 
C    -2.5485224   -2.7772223   -0.6600654 
N    -2.0299721   -3.6769168   -1.1846485 
H    -4.0683188   -1.3399430   -0.5754426 
H    -3.4661452   -1.9128412    1.0125836 
H    -2.2644617    2.8026419   -0.2738254 
C    -3.2470985    2.3596976   -0.4814358 
C    -3.7529013    1.7363998    0.7248036 
N    -4.1574245    1.2352252    1.6937171 
H    -3.1339439    1.6052881   -1.2724012 
H    -3.9424427    3.1384978   -0.8192211 
H     3.7624570    1.1140125   -0.3316931 
C     4.4523469    0.4544209    0.2099311 
C     4.3915930   -0.8812852   -0.3486072 
N     4.3469010   -1.9553514   -0.7931001 
H     5.4738151    0.8475796    0.1325293 
H     4.1522833    0.4220260    1.2649789 
H    -0.0170006    0.5488198    3.5670869 
C    -0.9996706    0.4060516    3.1008597 
C    -1.3194256   -1.0061395    3.0627933 
N    -1.5750810   -2.1404769    3.0263111 
H    -1.7610014    0.9465224    3.6763207 
H    -0.9709717    0.8052255    2.0790223 
Cl    0.6915022    1.6220459   -0.3588541 
F     1.5850772    0.4640586   -1.4716566 
F     2.0633345    2.8133157   -0.5073502 
F    -0.7111326    0.4017202   -0.2147291 
F    -0.1961729    2.7806319    0.7584198 
