# Supplementary material for: Unusually Large Effects of Charge‐assisted C−H⋅⋅⋅F Hydrogen Bonds to Anionic Fluorine in Organic Solvents: Computational Study of 19F NMR Shifts versus Thermochemistry
Source: ChemistryOpen. 2022 Aug 19;11(12):e202200146. doi: 10.1002/open.202200146 (PMC9716039; doi:10.1002/open.202200146)
Supplement: Supplementary file 2 — Supporting Information [file OPEN-11-e202200146-s002.gz › paper_structures/F-_4-coord_cosmo.xyz]

25
Energy =
F    -1.0585124   -0.0759610   -0.0993201 
H    -1.0391671    0.3076826    1.7000366 
C    -0.9712148    0.5603880    2.7866339 
C    -0.1762584   -0.4323312    3.4740343 
H    -0.5046519    1.5475837    2.9005264 
H    -1.9795217    0.5924416    3.2204066 
N     0.4621560   -1.2455444    4.0102788 
H    -0.6297533   -0.4112119   -1.8568252 
C    -0.3122130   -0.6220853   -2.9074815 
H     0.3638372   -1.4870209   -2.9149568 
H    -1.1943107   -0.8560566   -3.5182425 
C     0.3691321    0.5288761   -3.4561262 
N     0.9100619    1.4684967   -3.8815156 
H     0.4408113   -1.1353816    0.2499656 
H     0.2226184    1.2816522   -0.1883211 
C     1.0572260    2.0219451   -0.1890593 
H     0.6494173    3.0408687   -0.1617121 
C     1.8966549    1.7967240    0.9664558 
H     1.6461810    1.8983601   -1.1068634 
N     2.5559042    1.5950306    1.9049774 
C     1.3975307   -1.6839028    0.4185914 
H     1.7695089   -1.4560496    1.4256679 
H     1.2243280   -2.7650467    0.3386595 
C     2.3679522   -1.2667192   -0.5687738 
N     3.1305301   -0.9142741   -1.3752244 
