# Supplementary material for: Unusually Large Effects of Charge‐assisted C−H⋅⋅⋅F Hydrogen Bonds to Anionic Fluorine in Organic Solvents: Computational Study of 19F NMR Shifts versus Thermochemistry
Source: ChemistryOpen. 2022 Aug 19;11(12):e202200146. doi: 10.1002/open.202200146 (PMC9716039; doi:10.1002/open.202200146)
Supplement: Supplementary file 2 — Supporting Information [file OPEN-11-e202200146-s002.gz › paper_structures/FHF-_1-coord_cosmo.xyz]

9
Energy =
C    -0.8497216   -0.3330452   -0.5270268 
C    -2.1164170    0.2521591   -0.1404531 
N    -3.1287151    0.7312143    0.1778424 
H    -0.7255006   -0.2602330   -1.6153482 
H    -0.0140828    0.1972237   -0.0298483 
H    -0.8277212   -1.3917579   -0.2374550 
H     2.2548593    0.2263526    0.1122921 
F     2.8576022   -0.4985672   -0.4781729 
F     1.6087728    1.0005233    0.7430206 
