# Supplementary material for: Unusually Large Effects of Charge‐assisted C−H⋅⋅⋅F Hydrogen Bonds to Anionic Fluorine in Organic Solvents: Computational Study of 19F NMR Shifts versus Thermochemistry
Source: ChemistryOpen. 2022 Aug 19;11(12):e202200146. doi: 10.1002/open.202200146 (PMC9716039; doi:10.1002/open.202200146)
Supplement: Supplementary file 2 — Supporting Information [file OPEN-11-e202200146-s002.gz › paper_structures/F-_1-coord_cosmo.xyz]

7
Energy =
F    -0.9115068    0.0003717    0.2878303 
H     0.3752468   -0.0000050    1.2589013 
C     1.3188095    0.0000061    1.9172239 
C     0.9510947   -0.0001570    3.3098028 
H     1.9191429   -0.8929993    1.6942127 
H     1.9190253    0.8931276    1.6943379 
N     0.6112096   -0.0003451    4.4264700 
