# Supplementary material for: Unusually Large Effects of Charge‐assisted C−H⋅⋅⋅F Hydrogen Bonds to Anionic Fluorine in Organic Solvents: Computational Study of 19F NMR Shifts versus Thermochemistry
Source: ChemistryOpen. 2022 Aug 19;11(12):e202200146. doi: 10.1002/open.202200146 (PMC9716039; doi:10.1002/open.202200146)
Supplement: Supplementary file 2 — Supporting Information [file OPEN-11-e202200146-s002.gz › paper_structures/ClF2-_4-coord_cosmo.xyz]

27
Energy =
C     3.3718702    0.4685616    1.0877962 
C     4.2740163   -0.4300517    0.3973732 
N     4.9886911   -1.1555502   -0.1658805 
H     2.6265972   -0.1199038    1.6399751 
H     2.8469816    1.1012980    0.3555031 
H     3.9323927    1.1004981    1.7880613 
C    -1.4640913   -1.1601920    1.6870518 
C    -0.0919798   -1.6194770    1.7390504 
N     1.0111479   -1.9880433    1.7800208 
H    -1.4852135   -0.0688566    1.5385840 
H    -1.9784576   -1.4116355    2.6231307 
H    -1.9782868   -1.6476898    0.8492386 
C     1.3863970   -1.2696539   -1.6484879 
C    -0.0084253   -1.6545890   -1.6985549 
N    -1.1297613   -1.9635271   -1.7379749 
H     1.8926572   -1.5763477   -2.5724183 
H     1.4664205   -0.1772869   -1.5311408 
H     1.8670706   -1.7593454   -0.7922461 
C    -3.3589635    0.6181012   -1.0828836 
C    -4.3213663   -0.1821006   -0.3538422 
N    -5.0845811   -0.8288389    0.2408044 
H    -2.6556331   -0.0456724   -1.6041020 
H    -3.8740742    1.2533469   -1.8143352 
H    -2.7921104    1.2467256   -0.3789560 
Cl    0.0463087    1.9232827   -0.0163602 
F    -1.4688746    1.9837951    1.1232448 
F     1.5618547    1.8855726   -1.1559309 
