# Supplementary material for: Unusually Large Effects of Charge‐assisted C−H⋅⋅⋅F Hydrogen Bonds to Anionic Fluorine in Organic Solvents: Computational Study of 19F NMR Shifts versus Thermochemistry
Source: ChemistryOpen. 2022 Aug 19;11(12):e202200146. doi: 10.1002/open.202200146 (PMC9716039; doi:10.1002/open.202200146)
Supplement: Supplementary file 2 — Supporting Information [file OPEN-11-e202200146-s002.gz › paper_structures/CFCl3_cosmo.xyz]

5
Energy =
C     0.0000000    0.0000000    0.0683034 
Cl   -0.8455565    1.4645467   -0.4961489 
Cl   -0.8455565   -1.4645467   -0.4961489 
Cl    1.6911129    0.0000000   -0.4961489 
F     0.0000000    0.0000000    1.4201299 
