# Supplementary material for: Unusually Large Effects of Charge‐assisted C−H⋅⋅⋅F Hydrogen Bonds to Anionic Fluorine in Organic Solvents: Computational Study of 19F NMR Shifts versus Thermochemistry
Source: ChemistryOpen. 2022 Aug 19;11(12):e202200146. doi: 10.1002/open.202200146 (PMC9716039; doi:10.1002/open.202200146)
Supplement: Supplementary file 2 — Supporting Information [file OPEN-11-e202200146-s002.gz › paper_structures/ClF4-_8-coord_cosmo.xyz]

53
Energy =
H    -1.8614010   -1.8198327   -3.0847186 
C    -2.2091465   -1.3098741   -2.1784170 
C    -2.2856896    0.1180014   -2.4079258 
N    -2.3409628    1.2667968   -2.5820582 
H    -1.5009788   -1.4945513   -1.3606911 
H    -3.1951533   -1.6951213   -1.8920581 
H    -1.9007017   -3.4077171    2.6506643 
C    -2.4406680   -2.7987881    1.9147151 
C    -2.8056177   -3.6121311    0.7723240 
N    -3.0792772   -4.2642137   -0.1511077 
H    -1.7922271   -1.9762583    1.5819404 
H    -3.3425757   -2.3873487    2.3839802 
H     3.0420609   -1.9663994    0.3615830 
C     3.7113449   -1.8293235   -0.4989420 
C     4.0508815   -0.4280663   -0.6393292 
N     4.3217449    0.6969199   -0.7579876 
H     3.2039198   -2.1708424   -1.4096596 
H     4.6212587   -2.4227895   -0.3469890 
H     3.6340579    2.5559903    0.5506946 
C     3.0061886    3.3470120    0.9847414 
C     2.4896630    4.1884604   -0.0751363 
N     2.0703960    4.8533269   -0.9331539 
H     3.6031081    3.9458129    1.6839487 
H     2.1733157    2.8743694    1.5213387 
H    -0.6044066    4.5686219   -0.9579444 
C    -1.2912087    3.8271532   -0.5309160 
C    -2.4227872    4.4861247    0.0872678 
N    -3.3389033    5.0006260    0.5874520 
H    -1.6440460    3.1530594   -1.3250416 
H    -0.7497118    3.2347177    0.2198501 
H     0.6709290    1.3940625   -0.9254911 
C     1.1078807    1.4177455   -1.9319710 
C     1.1813134    0.0742642   -2.4678738 
N     1.2502905   -1.0018926   -2.9035899 
H     0.4825828    2.0422251   -2.5809834 
H     2.1163339    1.8448427   -1.8772652 
H     0.3490355   -2.8937401   -0.0916006 
C     0.4590328   -3.6605438   -0.8702758 
C     1.5111597   -4.5836867   -0.4981464 
N     2.3619750   -5.3175394   -0.1964406 
H     0.7133904   -3.1574191   -1.8130279 
H    -0.4897332   -4.1987087   -0.9905514 
H    -2.1475485    0.8966573    0.8605130 
C    -3.1843099    1.0724801    1.1764232 
C    -4.0549614    0.0781190    0.5829284 
N    -4.7482955   -0.7249797    0.1063060 
H    -3.2380216    1.0122220    2.2707872 
H    -3.5027336    2.0751915    0.8652324 
Cl    0.8126691   -0.1099639    1.6039868 
F     1.3635091   -1.8391918    1.8287917 
F     2.0693999    0.4504499    2.7689223 
F    -0.4888881   -0.6843634    0.3877007 
F     0.2301356    1.6379305    1.3679746 
