# Supplementary material for: Unusually Large Effects of Charge‐assisted C−H⋅⋅⋅F Hydrogen Bonds to Anionic Fluorine in Organic Solvents: Computational Study of 19F NMR Shifts versus Thermochemistry
Source: ChemistryOpen. 2022 Aug 19;11(12):e202200146. doi: 10.1002/open.202200146 (PMC9716039; doi:10.1002/open.202200146)
Supplement: Supplementary file 2 — Supporting Information [file OPEN-11-e202200146-s002.gz › paper_structures/FHF-_12-coord_cosmo.xyz]

75
Energy =
C     3.3347261   -1.3167124    1.8028879 
C     4.3423260   -1.9397341    0.9699332 
N     5.1392641   -2.4399697    0.2858037 
H     2.6085170   -0.7935105    1.1607645 
H     3.8044777   -0.6053786    2.4936494 
H     2.8028759   -2.0853288    2.3799397 
C    -1.5525043   -1.0073676   -2.6214185 
C    -0.3468603   -1.4504070   -3.2915190 
N     0.6150040   -1.8118766   -3.8360598 
H    -1.3215125   -0.6617155   -1.6033265 
H    -2.2631862   -1.8397244   -2.5631292 
H    -2.0082613   -0.1880368   -3.1904422 
C     3.6371828   -0.9908840   -2.5253030 
C     4.4833253    0.1729647   -2.6865324 
N     5.1508084    1.1182931   -2.8079488 
H     3.1664617   -1.2562035   -3.4798861 
H     4.2336426   -1.8367984   -2.1616708 
H     2.8424638   -0.7707490   -1.7976708 
C    -2.4686493    2.3547693   -1.4846074 
C    -2.8899224    3.4938305   -0.6968561 
N    -3.2297200    4.3981199   -0.0484928 
H    -2.0788235    2.6887887   -2.4538434 
H    -1.6921867    1.7918909   -0.9445547 
H    -3.3222491    1.6817381   -1.6487488 
C    -0.3291756    3.2344799    1.6644138 
C     0.3159618    3.8326810    0.5140545 
N     0.8347435    4.2964836   -0.4179606 
H    -0.5594897    2.1833838    1.4331943 
H     0.3428319    3.2832514    2.5299412 
H    -1.2571759    3.7720640    1.8931802 
C    -4.4913635   -2.7417328   -0.4020750 
C    -4.5997357   -1.3698129   -0.8547894 
N    -4.6858676   -0.2688047   -1.2198669 
H    -4.7311063   -2.7916044    0.6682618 
H    -3.4702414   -3.1170881   -0.5650441 
H    -5.1943979   -3.3749617   -0.9579348 
C     0.6167022    0.2250015    3.4616517 
C    -0.6352774    0.6463598    4.0562617 
N    -1.6457406    0.9867204    4.5207135 
H     1.3849228    0.9960595    3.6080614 
H     0.4678210    0.0719525    2.3836907 
H     0.9549442   -0.7104442    3.9236906 
C     1.2924989   -3.3266575   -0.7586375 
C    -0.1091632   -3.6860999   -0.8066127 
N    -1.2400559   -3.9567133   -0.8414565 
H     1.7803470   -3.8518356    0.0715329 
H     1.7780818   -3.6008977   -1.7028711 
H     1.3781675   -2.2390226   -0.6088915 
C    -3.6441379    1.1033847    1.7630520 
C    -4.2766739   -0.0968137    2.2695917 
N    -4.7771147   -1.0665637    2.6725804 
H    -3.3887401    1.7649492    2.5995449 
H    -2.7243867    0.8339428    1.2238598 
H    -4.3285516    1.6208729    1.0805467 
H     3.5043508    3.0182523   -0.3916908 
C     3.5567649    2.1042523    0.2119296 
C     3.2523491    2.4079839    1.5946273 
N     2.9907533    2.6325856    2.7058938 
H     4.5654476    1.6810217    0.1315105 
H     2.8184840    1.3773536   -0.1604286 
H     1.2457822    1.1131227   -2.1644934 
C     1.3215084    1.9476602   -2.8785387 
C     0.2451674    1.8810741   -3.8434979 
N    -0.6338763    1.8307199   -4.6041431 
H     1.2598913    2.8906525   -2.3171407 
H     2.2894164    1.9015797   -3.3934497 
H    -2.0180862   -1.9436392    3.0871442 
C    -1.5683611   -2.3158822    2.1585424 
C    -0.2986593   -2.9518306    2.4421687 
N     0.7287027   -3.4483757    2.6689949 
H    -1.4124702   -1.4755056    1.4634225 
H    -2.2497045   -3.0433332    1.7027655 
H     0.2800158    0.0829090    0.0017477 
F    -0.7772674    0.2756603    0.3906005 
F     1.3455923   -0.1223791   -0.3843755 
