# Supplementary material for: Unusually Large Effects of Charge‐assisted C−H⋅⋅⋅F Hydrogen Bonds to Anionic Fluorine in Organic Solvents: Computational Study of 19F NMR Shifts versus Thermochemistry
Source: ChemistryOpen. 2022 Aug 19;11(12):e202200146. doi: 10.1002/open.202200146 (PMC9716039; doi:10.1002/open.202200146)
Supplement: Supplementary file 2 — Supporting Information [file OPEN-11-e202200146-s002.gz › paper_structures/FHF-_5-coord_cosmo.xyz]

33
Energy =
C     3.3371447    0.6385768   -0.5530281 
C     2.8159087    1.7265666    0.2486796 
N     2.3941654    2.6000514    0.8913561 
H     3.3317975   -0.2916199    0.0310025 
H     2.7125831    0.5013949   -1.4497066 
H     4.3680375    0.8613021   -0.8568464 
C    -2.9497859   -0.3431341   -0.0451448 
C    -3.6872896    0.7050577   -0.7203214 
N    -4.2643858    1.5517839   -1.2717614 
H    -1.9339628   -0.4060675   -0.4729718 
H    -3.4628400   -1.3045635   -0.1734009 
H    -2.8822313   -0.1155251    1.0260142 
C    -0.7402512    2.7839495   -0.6492730 
C    -1.2915369    2.7557545    0.6888581 
N    -1.7329381    2.7098954    1.7647109 
H    -0.4649413    1.7575002   -0.9496342 
H    -1.4837943    3.1837298   -1.3502523 
H     0.1557969    3.4164208   -0.6666190 
C     0.4307962   -0.2526663    1.8366317 
C    -0.3133146   -1.4400066    2.2021130 
N    -0.9169585   -2.3963691    2.4758675 
H    -0.0208681    0.6325663    2.3014995 
H     0.4042452   -0.1357159    0.7393124 
H     1.4693776   -0.3461766    2.1761006 
C     0.9012427   -3.1150662   -0.7194925 
C     2.0288565   -2.9134621    0.1654803 
N     2.9320200   -2.7227805    0.8746071 
H     0.1451376   -3.7363771   -0.2232393 
H     1.2323219   -3.6161746   -1.6380477 
H     0.4623023   -2.1326082   -0.9720712 
H     0.6739483   -0.0115479   -2.2245906 
F     1.3310047    0.1703846   -3.0423713 
F    -0.0870430   -0.2210773   -1.2458505 
