# Supplementary material for: Unusually Large Effects of Charge‐assisted C−H⋅⋅⋅F Hydrogen Bonds to Anionic Fluorine in Organic Solvents: Computational Study of 19F NMR Shifts versus Thermochemistry
Source: ChemistryOpen. 2022 Aug 19;11(12):e202200146. doi: 10.1002/open.202200146 (PMC9716039; doi:10.1002/open.202200146)
Supplement: Supplementary file 2 — Supporting Information [file OPEN-11-e202200146-s002.gz › paper_structures/F-_H2O-6_s6.xyz]

19
Energy =
F     0.0000000    0.0000000    0.0000000 
O    -1.5718578   -2.0650028    0.9060643 
O     2.5742738   -0.3287674    0.9060643 
O     1.5718578    2.0650028   -0.9060643 
O    -2.5742738    0.3287674   -0.9060643 
O     1.0024160   -2.3937702   -0.9060643 
O    -1.0024160    2.3937702    0.9060643 
H    -1.0414538   -1.2398165    0.7932173 
H    -1.0129017   -2.6950645    0.4164899 
H     1.5944395   -0.2820172    0.7932173 
H     2.8404452    0.4703337    0.4164899 
H     1.0414538    1.2398165   -0.7932173 
H     1.0129017    2.6950645   -0.4164899 
H    -1.5944395    0.2820172   -0.7932173 
H    -2.8404452   -0.4703337   -0.4164899 
H     0.5529857   -1.5218337   -0.7932173 
H     1.8275435   -2.2247308   -0.4164899 
H    -0.5529857    1.5218337    0.7932173 
H    -1.8275435    2.2247308    0.4164899 
