# Supplementary material for: Unusually Large Effects of Charge‐assisted C−H⋅⋅⋅F Hydrogen Bonds to Anionic Fluorine in Organic Solvents: Computational Study of 19F NMR Shifts versus Thermochemistry
Source: ChemistryOpen. 2022 Aug 19;11(12):e202200146. doi: 10.1002/open.202200146 (PMC9716039; doi:10.1002/open.202200146)
Supplement: Supplementary file 2 — Supporting Information [file OPEN-11-e202200146-s002.gz › paper_structures/FHF-_3-coord_cosmo.xyz]

21
Energy =
C     2.1883998    2.6788622    0.1965266 
C     2.9860167    1.8099976   -0.6434935 
N     3.6242614    1.1018571   -1.3112739 
H     2.7814959    3.0054230    1.0605850 
H     1.8746807    3.5616922   -0.3752033 
H     1.2909249    2.1358221    0.5444908 
C     1.3669642   -1.4428105    0.1874353 
C     0.5269836   -2.3701501   -0.5401510 
N    -0.1596633   -3.1107282   -1.1190423 
H     1.8105220   -1.9452944    1.0567145 
H     0.7625735   -0.5803745    0.5239154 
H     2.1716182   -1.0783317   -0.4642431 
C    -2.7701055   -0.9369881    0.4615996 
C    -3.8291811   -0.2285751   -0.2261676 
N    -4.6804802    0.3452928   -0.7745795 
H    -2.3551917   -1.7135570   -0.1940606 
H    -1.9632234   -0.2320542    0.7312193 
H    -3.1674092   -1.4103866    1.3687593 
H    -0.5036137    1.1060538   -0.3723687 
F    -0.3828096    1.0402126    0.8927624 
F    -0.5959712    1.1582478   -1.4234145 
