# Supplementary material for: Unusually Large Effects of Charge‐assisted C−H⋅⋅⋅F Hydrogen Bonds to Anionic Fluorine in Organic Solvents: Computational Study of 19F NMR Shifts versus Thermochemistry
Source: ChemistryOpen. 2022 Aug 19;11(12):e202200146. doi: 10.1002/open.202200146 (PMC9716039; doi:10.1002/open.202200146)
Supplement: Supplementary file 2 — Supporting Information [file OPEN-11-e202200146-s002.gz › paper_structures/ClF4-_12-coord_cosmo.xyz]

77
Energy =
H    -2.7524032   -1.7691378    3.6796094 
C    -1.7591558   -2.0601533    3.3146352 
C    -1.8874982   -2.7273992    2.0365016 
N    -1.9927374   -3.2624570    1.0092181 
H    -1.2789121   -2.7301982    4.0376886 
H    -1.1355314   -1.1669253    3.1860666 
H     2.7476771    1.7158151    3.7052256 
C     1.7548436    2.0126470    3.3438240 
C     1.8843627    2.6981015    2.0754781 
N     1.9905495    3.2477520    1.0560291 
H     1.2745981    2.6725523    4.0761407 
H     1.1307315    1.1217501    3.2020814 
H     3.2874043   -2.0863295   -3.6309868 
C     3.3596547   -1.3302004   -2.8399404 
C     4.0123318   -1.8931696   -1.6750711 
N     4.5341195   -2.3419159   -0.7372020 
H     2.3517875   -0.9918494   -2.5668588 
H     3.9332894   -0.4704522   -3.2099630 
H    -3.2843280    2.1338232   -3.6075977 
C    -3.3569361    1.3674049   -2.8265496 
C    -4.0109600    1.9148121   -1.6550361 
N    -4.5338614    2.3510211   -0.7118863 
H    -2.3491427    1.0260040   -2.5570022 
H    -3.9298440    0.5123057   -3.2082936 
H    -3.6632539   -0.9139076   -0.2150045 
C    -4.6681773   -1.2972495    0.0076916 
C    -4.9018900   -1.2281280    1.4356501 
N    -5.0810799   -1.1689827    2.5835224 
H    -5.4129332   -0.6928080   -0.5238108 
H    -4.7419338   -2.3374765   -0.3307424 
H    -1.8406282    4.2355893    0.4785851 
C    -1.2378446    3.5678555   -0.1486066 
C    -1.3233421    3.9829134   -1.5334213 
N    -1.3877546    4.3089476   -2.6480757 
H    -0.1949553    3.6013672    0.1950281 
H    -1.6159902    2.5420880   -0.0496768 
H     0.1942384   -3.6051326    0.1475376 
C     1.2374834   -3.5661437   -0.1944232 
C     1.3249433   -3.9630005   -1.5844401 
N     1.3908985   -4.2743709   -2.7031891 
H     1.6144918   -2.5413810   -0.0816680 
H     1.8402484   -4.2413907    0.4246879 
H     5.4098168    0.6980350   -0.5096138 
C     4.6663675    1.2962415    0.0306678 
C     4.9005238    1.2065895    1.4574154 
N     5.0798613    1.1310010    2.6043030 
H     3.6607181    0.9177362   -0.1969805 
H     4.7417526    2.3410099   -0.2931072 
H     1.9677463    2.9329767   -1.2794912 
C     1.8614968    2.7184592   -2.3530866 
C     3.1524134    2.3887766   -2.9193196 
N     4.1900945    2.1135933   -3.3681613 
H     1.1739841    1.8710690   -2.4810062 
H     1.4453019    3.5995184   -2.8569329 
H     2.3772744   -0.8777646    1.9090262 
C     2.9691581   -1.6262035    2.4509297 
C     2.0884316   -2.6376025    2.9992441 
N     1.3778122   -3.4503406    3.4324266 
H     3.5327713   -1.1371807    3.2544365 
H     3.6765356   -2.0817761    1.7447612 
H    -1.1712513   -1.8366027   -2.5081201 
C    -1.8583090   -2.6860423   -2.3919112 
C    -3.1489208   -2.3498869   -2.9550238 
N    -4.1863846   -2.0696139   -3.4012166 
H    -1.4410949   -3.5601963   -2.9068280 
H    -1.9654847   -2.9146276   -1.3213104 
H    -2.3808902    0.8505040    1.9178510 
C    -2.9728556    1.5921059    2.4689802 
C    -2.0920526    2.5956956    3.0313468 
N    -1.3813532    3.4022335    3.4758397 
H    -3.5374823    1.0928893    3.2654749 
H    -3.6793062    2.0573319    1.7681955 
Cl   -0.0006021    0.0014767   -0.2508434 
F    -1.8197673    0.2446010   -0.2502127 
F    -0.0017930   -0.0120615    1.5814153 
F     0.0006198    0.0151289   -2.0975405 
F     1.8186169   -0.2416862   -0.2513207 
