# Supplementary material for: Unusually Large Effects of Charge‐assisted C−H⋅⋅⋅F Hydrogen Bonds to Anionic Fluorine in Organic Solvents: Computational Study of 19F NMR Shifts versus Thermochemistry
Source: ChemistryOpen. 2022 Aug 19;11(12):e202200146. doi: 10.1002/open.202200146 (PMC9716039; doi:10.1002/open.202200146)
Supplement: Supplementary file 2 — Supporting Information [file OPEN-11-e202200146-s002.gz › paper_structures/ClF4-_7-coord_cosmo.xyz]

47
Energy =
H    -3.0257733   -0.9884694    1.5784708 
C    -3.3240908   -1.6967218    0.7958710 
C    -2.7788200   -3.0069975    1.0838054 
N    -2.3403373   -4.0623183    1.3023990 
H    -2.9344585   -1.3439297   -0.1704379 
H    -4.4188411   -1.7493895    0.7463048 
H     2.7544607   -1.3620940    3.7538680 
C     2.6903052   -1.2015168    2.6702394 
C     3.4987270   -0.0614611    2.2913923 
N     4.1490884    0.8535396    1.9857135 
H     1.6426966   -1.0223601    2.3908222 
H     3.0560640   -2.0961623    2.1500711 
H     1.3586732   -3.3818945    0.0067896 
C     0.5908629   -2.8140689   -0.5336184 
C     1.0340143   -2.5670321   -1.8901084 
N     1.3968958   -2.3625579   -2.9762274 
H     0.4224233   -1.8591252   -0.0193208 
H    -0.3417307   -3.3911849   -0.5372655 
H     0.5012737    1.2947097   -2.0713649 
C     0.0150413    0.8513521   -2.9482579 
C    -1.0877440    0.0203329   -2.5140476 
N    -1.9763182   -0.6448789   -2.1661447 
H     0.7433041    0.2362869   -3.4915464 
H    -0.3511555    1.6488917   -3.6064286 
H     1.3103221    3.3215685    0.5623088 
C     2.3849692    3.3741483    0.3453612 
C     2.5913024    3.2059470   -1.0784600 
N     2.7558173    3.0671785   -2.2218995 
H     2.7810584    4.3450238    0.6687791 
H     2.9002617    2.5714773    0.8912618 
H    -3.4498006    1.9246228    0.2273183 
C    -4.0907997    1.7306732   -0.6427592 
C    -5.3155911    1.0837757   -0.2176243 
N    -6.2929968    0.5556750    0.1281066 
H    -4.3204097    2.6782859   -1.1457954 
H    -3.5473881    1.0756033   -1.3369622 
H     4.4942647    0.4921158   -1.1547997 
C     3.6857538   -0.2219929   -1.3511516 
C     3.9910571   -1.4971603   -0.7353980 
N     4.2233343   -2.5197893   -0.2318703 
H     3.5657113   -0.3490097   -2.4336351 
H     2.7509594    0.1708203   -0.9287023 
Cl   -0.6159767    0.8797439    1.0567794 
F     0.9141220    0.4188626    0.1213913 
F    -0.7613238    2.4242046    0.0800941 
F    -0.4777696   -0.6802885    2.0267202 
F    -2.1225130    1.3295802    2.0009298 
