# Supplementary material for: Unusually Large Effects of Charge‐assisted C−H⋅⋅⋅F Hydrogen Bonds to Anionic Fluorine in Organic Solvents: Computational Study of 19F NMR Shifts versus Thermochemistry
Source: ChemistryOpen. 2022 Aug 19;11(12):e202200146. doi: 10.1002/open.202200146 (PMC9716039; doi:10.1002/open.202200146)
Supplement: Supplementary file 2 — Supporting Information [file OPEN-11-e202200146-s002.gz › paper_structures/ClF2-.xyz]

3
Energy =
Cl   -0.0000004    0.0000001   -0.0000073 
F     0.0000002   -0.0000001    1.8974126 
F     0.0000002   -0.0000001   -1.8974053 
