# Supplementary material for: Unusually Large Effects of Charge‐assisted C−H⋅⋅⋅F Hydrogen Bonds to Anionic Fluorine in Organic Solvents: Computational Study of 19F NMR Shifts versus Thermochemistry
Source: ChemistryOpen. 2022 Aug 19;11(12):e202200146. doi: 10.1002/open.202200146 (PMC9716039; doi:10.1002/open.202200146)
Supplement: Supplementary file 2 — Supporting Information [file OPEN-11-e202200146-s002.gz › paper_structures/F-_3-coord_cosmo.xyz]

19
Energy =
C    -1.9147981    1.3481411    0.4712555 
C    -1.2413775    1.9341497   -0.6649151 
N    -0.6779667    2.4065651   -1.5684754 
H    -2.6299327    0.5919420    0.1223417 
H    -1.1662888    0.8599388    1.1488743 
H    -2.4577208    2.1282274    1.0216288 
C    -0.1838977   -2.2824878    0.4025200 
C    -1.0762230   -1.9582537   -0.6867235 
N    -1.8052705   -1.6795628   -1.5515139 
H    -0.5620452   -3.1620920    0.9405731 
H     0.8134996   -2.5078915    0.0032842 
H    -0.1088869   -1.4128895    1.1067270 
C     2.0941815    1.0328346    0.3552851 
C     2.2169904    0.1340404   -0.7693987 
N     2.3062951   -0.6080930   -1.6628775 
H     1.3304399    0.6400611    1.0765429 
H     3.0648639    1.1275334    0.8602742 
H     1.7769357    2.0218427    0.0000279 
F     0.0492041    0.0234203    2.1887348 
