# Supplementary material for: Unusually Large Effects of Charge‐assisted C−H⋅⋅⋅F Hydrogen Bonds to Anionic Fluorine in Organic Solvents: Computational Study of 19F NMR Shifts versus Thermochemistry
Source: ChemistryOpen. 2022 Aug 19;11(12):e202200146. doi: 10.1002/open.202200146 (PMC9716039; doi:10.1002/open.202200146)
Supplement: Supplementary file 2 — Supporting Information [file OPEN-11-e202200146-s002.gz › paper_structures/F-_7-coord_cosmo.xyz]

43
Energy =
C     2.7646027    0.6689261   -0.3128005 
C     3.0702278    0.1348457   -1.6218736 
N     3.2879344   -0.3003578   -2.6793964 
H     3.3637519    0.1558302    0.4495298 
H     2.9904718    1.7424409   -0.2861585 
H     1.6867072    0.5106316   -0.1002507 
C    -2.8830381   -1.1813625    0.0134671 
C    -3.0515044   -1.1655193   -1.4239360 
N    -3.1560327   -1.1391707   -2.5829128 
H    -2.9024367   -2.2152325    0.3807197 
H    -1.9030921   -0.7173643    0.2489775 
H    -3.6923069   -0.6170215    0.4942521 
C     0.3519061   -2.3256941   -1.6639145 
C    -0.3150631   -3.4439924   -1.0330191 
N    -0.8604203   -4.3259497   -0.5043480 
H     1.4268878   -2.5271422   -1.7474358 
H    -0.0619240   -2.1643075   -2.6670872 
H     0.1958407   -1.4160171   -1.0503287 
C    -2.1277311    2.4540665    0.0122959 
C    -2.8274425    2.4093633    1.2784412 
N    -3.3754343    2.3513274    2.3037107 
H    -1.6193296    3.4200048   -0.1015201 
H    -2.8418093    2.3318866   -0.8122979 
H    -1.3810819    1.6337055   -0.0150930 
C     0.4770051    1.7287771    2.6126061 
C     1.7576160    1.2337352    3.0706885 
N     2.7870176    0.8169710    3.4194690 
H     0.5516531    2.8003340    2.3870775 
H    -0.2807270    1.5831431    3.3930022 
H     0.1780369    1.1750141    1.6983845 
C     0.7571715   -2.0487513    2.0289525 
C     2.0053774   -2.4786371    1.4360752 
N     3.0029372   -2.8090225    0.9357594 
H     0.0546277   -2.8908545    2.0684525 
H     0.3275325   -1.2364981    1.4076184 
H     0.9349672   -1.6828412    3.0479322 
H    -0.2157691    0.7116991   -1.7582520 
C    -0.1263899    1.1973025   -2.7498026 
C     0.5575638    2.4624866   -2.5861700 
N     1.1099053    3.4745753   -2.4280461 
H    -1.1256671    1.3584454   -3.1730344 
H     0.4467767    0.5506422   -3.4259280 
F    -0.1841739    0.1268246    0.1209356 
