# Supplementary material for: Unusually Large Effects of Charge‐assisted C−H⋅⋅⋅F Hydrogen Bonds to Anionic Fluorine in Organic Solvents: Computational Study of 19F NMR Shifts versus Thermochemistry
Source: ChemistryOpen. 2022 Aug 19;11(12):e202200146. doi: 10.1002/open.202200146 (PMC9716039; doi:10.1002/open.202200146)
Supplement: Supplementary file 2 — Supporting Information [file OPEN-11-e202200146-s002.gz › paper_structures/ClF4-_4-coord_cosmo.xyz]

29
Energy =
H    -2.0783823   -3.6800648   -0.4433337 
C    -1.8569526   -2.6107127   -0.5507538 
C    -3.0667041   -1.8855258   -0.8817841 
N    -4.0379600   -1.3059000   -1.1535394 
H    -1.1203689   -2.4723947   -1.3517804 
H    -1.4380201   -2.2295563    0.3902578 
H    -3.0959636    1.2289853   -1.0509308 
C    -2.1346071    1.7451075   -1.1667785 
C    -1.1648946    0.8331941   -1.7361435 
N    -0.3854759    0.0990853   -2.1912962 
H    -1.7804265    2.0768983   -0.1823965 
H    -2.2582386    2.6146832   -1.8237175 
H     3.2315842    2.4138092   -0.8861105 
C     2.1986956    2.0446224   -0.9066750 
C     1.2899607    3.1324068   -1.2073698 
N     0.5644071    4.0063949   -1.4580087 
H     1.9533097    1.6044414    0.0694663 
H     2.1089971    1.2718740   -1.6797399 
H     1.9720570   -2.8902511   -1.0465924 
C     1.9417238   -1.8896625   -0.5966956 
C     3.2760497   -1.3276020   -0.5611442 
N     4.3482435   -0.8765181   -0.5402765 
H     1.5361725   -1.9572195    0.4214764 
H     1.2797180   -1.2463561   -1.1948067 
Cl   -0.1543532    0.1749896    1.8118626 
F     0.0105725   -1.6568336    2.0678687 
F     1.6798636    0.3571224    1.9133989 
F    -1.9697821   -0.0089434    1.7019559 
F    -0.3154891    1.9841795    1.5673401 
