# Supplementary material for: Unusually Large Effects of Charge‐assisted C−H⋅⋅⋅F Hydrogen Bonds to Anionic Fluorine in Organic Solvents: Computational Study of 19F NMR Shifts versus Thermochemistry
Source: ChemistryOpen. 2022 Aug 19;11(12):e202200146. doi: 10.1002/open.202200146 (PMC9716039; doi:10.1002/open.202200146)
Supplement: Supplementary file 2 — Supporting Information [file OPEN-11-e202200146-s002.gz › paper_structures/F-_6-coord_cosmo.xyz]

37
Energy =
C     2.7207873   -0.3966493   -1.4482330 
C     3.5643331   -0.5209563   -0.2799108 
N     4.2183842   -0.6173379    0.6785294 
H     3.0464333    0.4593547   -2.0531776 
H     2.7864155   -1.3098234   -2.0536610 
H     1.6693158   -0.2423548   -1.1178502 
C    -1.7021746   -2.1567498   -1.4500579 
C    -2.2330269   -2.8254085   -0.2825418 
N    -2.6446700   -3.3439073    0.6752563 
H    -2.5250903   -1.7574579   -2.0567864 
H    -1.1223808   -2.8664887   -2.0540908 
H    -1.0437317   -1.3229676   -1.1187535 
C     0.9100372   -2.2880286    1.4045305 
C     1.3055421   -3.2752515    0.4239062 
N     1.6163587   -4.0509368   -0.3865874 
H     0.5502419   -1.3830985    0.8692516 
H     0.1053015   -2.6889315    2.0336967 
H     1.7677777   -2.0259752    2.0367927 
C    -2.4356439    0.3544845    1.4062254 
C    -3.4881541    0.5052736    0.4253280 
N    -4.3151115    0.6237229   -0.3854196 
H    -2.6369342   -0.5201424    2.0376222 
H    -2.3816732    1.2514004    2.0361565 
H    -1.4718153    0.2150547    0.8710147 
C    -1.0203639    2.5541612   -1.4466516 
C    -1.3322373    3.3474173   -0.2781062 
N    -1.5739590    3.9625238    0.6804743 
H    -0.2649450    3.0681732   -2.0548242 
H    -1.9260933    2.4062901   -2.0487603 
H    -0.6258967    1.5672446   -1.1166494 
C     1.5277802    1.9340487    1.4032568 
C     2.1844647    2.7694165    0.4216177 
N     2.7003952    3.4257955   -0.3896645 
H     0.9241554    1.1692476    0.8688256 
H     2.2776886    1.4385462    2.0327846 
H     0.8719110    2.5462976    2.0350300 
F     0.0007004    0.0008829   -0.3026513 
