# Supplementary material for: Unusually Large Effects of Charge‐assisted C−H⋅⋅⋅F Hydrogen Bonds to Anionic Fluorine in Organic Solvents: Computational Study of 19F NMR Shifts versus Thermochemistry
Source: ChemistryOpen. 2022 Aug 19;11(12):e202200146. doi: 10.1002/open.202200146 (PMC9716039; doi:10.1002/open.202200146)
Supplement: Supplementary file 2 — Supporting Information [file OPEN-11-e202200146-s002.gz › paper_structures/ClF4-_2-coord_cosmo.xyz]

17
Energy =
H    -3.4868896   -0.1490646    0.0215736 
C    -2.9106424    0.7844225   -0.0038357 
C    -3.8117431    1.9184790   -0.0505324 
N    -4.5343500    2.8295380   -0.0883476 
H    -2.2587162    0.7808579   -0.8868269 
H    -2.2766530    0.8398009    0.8903256 
H     2.4713781    0.5711303    0.8784819 
C     3.1024753    0.5422368   -0.0191311 
C     3.9700333    1.7022526   -0.0590542 
N     4.6652039    2.6346967   -0.0914607 
H     2.4435760    0.5306103   -0.8970077 
H     3.7054873   -0.3744921   -0.0074678 
Cl   -0.0406290   -1.2447844    0.0287368 
F    -0.1631978   -2.5174122    1.3381042 
F    -0.1718158   -2.5475110   -1.2501988 
F     0.0889913    0.0689845    1.3253313 
F     0.0802198    0.0391198   -1.3003474 
