# Supplementary material for: Unusually Large Effects of Charge‐assisted C−H⋅⋅⋅F Hydrogen Bonds to Anionic Fluorine in Organic Solvents: Computational Study of 19F NMR Shifts versus Thermochemistry
Source: ChemistryOpen. 2022 Aug 19;11(12):e202200146. doi: 10.1002/open.202200146 (PMC9716039; doi:10.1002/open.202200146)
Supplement: Supplementary file 2 — Supporting Information [file OPEN-11-e202200146-s002.gz › paper_structures/ClF4-.xyz]

5
Energy =
Cl    0.2749255    0.5087848    0.4538185 
F     0.9868865    0.8877830    2.1113526 
F     0.8249885    2.1575648   -0.1596248 
F    -0.4369811    0.1298198   -1.2034966 
F    -0.2750674   -1.1398390    1.0671992 
