# Supplementary material for: Unusually Large Effects of Charge‐assisted C−H⋅⋅⋅F Hydrogen Bonds to Anionic Fluorine in Organic Solvents: Computational Study of 19F NMR Shifts versus Thermochemistry
Source: ChemistryOpen. 2022 Aug 19;11(12):e202200146. doi: 10.1002/open.202200146 (PMC9716039; doi:10.1002/open.202200146)
Supplement: Supplementary file 2 — Supporting Information [file OPEN-11-e202200146-s002.gz › paper_structures/ClF2-_10-coord_cosmo.xyz]

63
Energy =
C    -0.4938527   -2.0753099    2.6981008 
C    -1.8112090   -2.1255896    3.2963734 
N    -2.8796569   -2.1548703    3.7563749 
H    -0.3398892   -2.9598955    2.0644969 
H     0.2774838   -2.0388178    3.4768660 
H    -0.4279773   -1.1795484    2.0648208 
C    -2.1259067    0.7826937   -2.9915333 
C    -3.1815117    1.0294685   -2.0309411 
N    -4.0275042    1.2274471   -1.2576182 
H    -1.9198052    1.6987340   -3.5583713 
H    -2.4259312   -0.0194830   -3.6764974 
H    -1.2160617    0.4759570   -2.4574469 
C    -3.1463987   -2.0602850   -0.0148404 
C    -3.1100597   -2.3178818   -1.4390440 
N    -3.0751824   -2.5220822   -2.5838707 
H    -4.1672411   -1.7975539    0.2884039 
H    -2.8278598   -2.9589471    0.5272422 
H    -2.4682708   -1.2281844    0.2284015 
C     1.7792822    2.5937945   -2.5884144 
C     1.9147638    3.1669873   -1.2656861 
N     2.0257966    3.6237446   -0.2015219 
H     1.7887096    1.4969539   -2.5107598 
H     0.8309667    2.9234814   -3.0319197 
H     2.6117541    2.9207789   -3.2235960 
C     4.2557273    0.7841768   -0.0055346 
C     4.8723823    1.4929907   -1.1088872 
N     5.3556206    2.0594304   -2.0026814 
H     4.9588187    0.0510213    0.4085903 
H     3.9772135    1.4941836    0.7818429 
H     3.3537647    0.2689343   -0.3677591 
C    -1.5214699    3.4651496    0.2661481 
C    -1.4360721    3.8111041   -1.1370380 
N    -1.3655745    4.0808396   -2.2666493 
H    -2.4904676    3.7835721    0.6696297 
H    -0.7189244    3.9682517    0.8191552 
H    -1.4160318    2.3766263    0.3887145 
C     2.6917104   -2.6230870    0.8778008 
C     3.3031011   -3.2012967   -0.3011886 
N     3.7918323   -3.6701035   -1.2466963 
H     1.9185040   -1.9040992    0.5775679 
H     2.2334036   -3.4144378    1.4830922 
H     3.4401102   -2.1001738    1.4851443 
C    -3.9024771    0.9201333    2.2316629 
C    -2.9555733    1.6823747    3.0198454 
N    -2.2036880    2.2995083    3.6577060 
H    -3.8633889   -0.1342865    2.5350280 
H    -3.6584777    0.9990990    1.1636110 
H    -4.9176011    1.3028856    2.3967501 
C     1.0727455    1.7778959    2.5511386 
C     2.0051221    0.7223507    2.8852551 
N     2.7539669   -0.1262262    3.1560238 
H     0.1342763    1.3434299    2.1807667 
H     1.4948277    2.4152254    1.7607004 
H     0.8627741    2.3878178    3.4381568 
H     0.9596511   -3.9583722   -2.9664663 
C     0.3581178   -3.2154529   -2.4282746 
C    -0.0172211   -3.7328278   -1.1289604 
N    -0.3175159   -4.1459408   -0.0834611 
H    -0.5482924   -2.9913955   -3.0054541 
H     0.9450532   -2.2940604   -2.2999439 
Cl    0.3305370   -0.0678429   -0.4472646 
F     1.7770904   -0.4684628   -1.5800969 
F    -1.1345722    0.3271007    0.6936472 
