# Supplementary material for: Unusually Large Effects of Charge‐assisted C−H⋅⋅⋅F Hydrogen Bonds to Anionic Fluorine in Organic Solvents: Computational Study of 19F NMR Shifts versus Thermochemistry
Source: ChemistryOpen. 2022 Aug 19;11(12):e202200146. doi: 10.1002/open.202200146 (PMC9716039; doi:10.1002/open.202200146)
Supplement: Supplementary file 2 — Supporting Information [file OPEN-11-e202200146-s002.gz › paper_structures/ClF2-_8-coord_cosmo.xyz]

51
Energy =
C    -0.5227341   -2.8903189    2.1913576 
C    -0.5243778   -1.9069184    3.2555957 
N    -0.5237367   -1.1110479    4.1039929 
H     0.2170834   -3.6728563    2.3986297 
H    -0.2691660   -2.3985272    1.2429322 
H    -1.5164948   -3.3473443    2.1065424 
C     2.8360333   -1.1364973    1.3300584 
C     3.7528816   -1.2225245    0.2128804 
N     4.4799633   -1.2881792   -0.6930143 
H     2.7884347   -2.1036479    1.8456470 
H     1.8322728   -0.8704491    0.9635294 
H     3.1815086   -0.3677949    2.0322123 
C     3.5425333    1.9427290   -1.7807715 
C     3.6101157    2.1505336   -0.3489402 
N     3.6686243    2.3188534    0.8007428 
H     4.2331444    2.6267250   -2.2902228 
H     3.8268419    0.9076900   -2.0106779 
H     2.5167852    2.1264963   -2.1319777 
C    -2.7958364    0.4925583    1.8368847 
C    -3.4538756   -0.7948453    1.9245086 
N    -3.9708230   -1.8352927    1.9838283 
H    -2.5568189    0.8576534    2.8428702 
H    -1.8662051    0.3822942    1.2593751 
H    -3.4537229    1.2117342    1.3351300 
C    -2.4717679   -1.7040902   -1.3383262 
C    -2.0331645   -2.1543094   -2.6422953 
N    -1.6754351   -2.5112408   -3.6905517 
H    -3.0068473   -2.5102541   -0.8216508 
H    -1.6022867   -1.3942524   -0.7391073 
H    -3.1408028   -0.8389555   -1.4501987 
C    -2.4872924    3.4026856   -1.2330124 
C    -3.3874295    2.2724740   -1.3242130 
N    -4.1127961    1.3647194   -1.3903609 
H    -2.9751018    4.3015978   -1.6310220 
H    -1.5706047    3.1930655   -1.8027790 
H    -2.2102233    3.5741626   -0.1829304 
C     0.7003117    1.8450422    2.4817973 
C    -0.2532293    2.8885688    2.1712534 
N    -1.0288048    3.7201023    1.9236808 
H     1.7087750    2.1521619    2.1715838 
H     0.6924007    1.6367824    3.5586950 
H     0.4299114    0.9322026    1.9324080 
C     1.5813093   -1.9975839   -2.4972665 
C     1.4000071   -2.9967081   -1.4643094 
N     1.2559153   -3.7998345   -0.6351500 
H     0.9564861   -2.2440875   -3.3646471 
H     2.6353626   -1.9608937   -2.7978700 
H     1.2793679   -1.0130367   -2.1124587 
Cl    0.1301274    0.9778172   -1.0080963 
F     0.3509419    2.2900247   -2.3024742 
F    -0.0874927   -0.4046452    0.3222639 
