# Supplementary material for: Unusually Large Effects of Charge‐assisted C−H⋅⋅⋅F Hydrogen Bonds to Anionic Fluorine in Organic Solvents: Computational Study of 19F NMR Shifts versus Thermochemistry
Source: ChemistryOpen. 2022 Aug 19;11(12):e202200146. doi: 10.1002/open.202200146 (PMC9716039; doi:10.1002/open.202200146)
Supplement: Supplementary file 2 — Supporting Information [file OPEN-11-e202200146-s002.gz › paper_structures/ClF2-_11-coord_cosmo.xyz]

69
Energy =
C    -1.0371722   -0.4820801    3.5952240 
C    -2.4459441   -0.5790783    3.2728961 
N    -3.5770022   -0.6580318    3.0141638 
H    -0.4677468   -0.2854941    2.6762607 
H    -0.6939844   -1.4243553    4.0395819 
H    -0.8732890    0.3415943    4.3004090 
C    -1.2788978    2.4177237   -2.2406754 
C    -2.6799794    2.0808022   -2.3751391 
N    -3.8057492    1.8077828   -2.4818999 
H    -0.8241019    2.5207507   -3.2332978 
H    -0.7641951    1.6247819   -1.6825519 
H    -1.1584615    3.3576507   -1.6871490 
C    -4.9441312   -0.5211717   -0.1744253 
C    -4.8148350   -1.7844855   -0.8702637 
N    -4.7060350   -2.7989019   -1.4297160 
H    -4.3883908   -0.5570894    0.7731431 
H    -4.5398734    0.2849718   -0.8020587 
H    -6.0020900   -0.3188983    0.0365786 
C     2.3120690    1.9237677   -2.2530125 
C     3.6402003    1.5132479   -2.6597650 
N     4.7014211    1.1630992   -2.9830246 
H     2.2269945    3.0165243   -2.2822843 
H     1.5724010    1.4744282   -2.9303440 
H     2.1175329    1.5683750   -1.2316833 
C     2.6419164   -1.8120573   -2.0925996 
C     1.6580394   -2.8382836   -1.8177313 
N     0.8649413   -3.6585573   -1.5902577 
H     2.5943290   -1.0539877   -1.2979653 
H     3.6464793   -2.2507762   -2.1146144 
H     2.4221831   -1.3426243   -3.0591537 
C     1.4873460    2.7311488    2.1305138 
C     0.8122682    3.4862392    1.0951641 
N     0.2650462    4.0952348    0.2687818 
H     0.8042447    2.5881671    2.9777599 
H     2.3781811    3.2750819    2.4671803 
H     1.7890898    1.7533041    1.7293748 
C     1.9292953   -2.8606457    1.8199726 
C     3.2638068   -2.8462660    1.2553508 
N     4.3339031   -2.8387229    0.7998166 
H     1.3062077   -2.1215218    1.3004111 
H     1.4866486   -3.8573373    1.7080650 
H     1.9719279   -2.6079656    2.8865835 
C    -2.8746499    2.5605057    1.2118358 
C    -2.2396209    2.7435074    2.5000863 
N    -1.7232500    2.8841346    3.5331162 
H    -2.6256915    3.4057595    0.5585021 
H    -3.9634306    2.5114536    1.3367837 
H    -2.5181372    1.6255438    0.7529676 
C     5.0478991    0.6956199    0.5649253 
C     4.7473545    2.1098603    0.4628921 
N     4.4959274    3.2426192    0.3812848 
H     4.1097528    0.1261543    0.6107863 
H     5.6353105    0.4997802    1.4704558 
H     5.6195125    0.3732103   -0.3139631 
H    -2.7216821   -3.7558724    0.2551227 
C    -1.8009684   -3.2622015    0.5899089 
C    -1.4943551   -3.6480549    1.9502904 
N    -1.2363672   -3.9494473    3.0442775 
H    -1.9362396   -2.1724428    0.5281816 
H    -0.9748250   -3.5489978   -0.0770098 
H    -1.4884228   -2.5849636   -2.7704499 
C    -1.7433104   -1.5248564   -2.8894394 
C    -0.6494097   -0.8284940   -3.5339173 
N     0.2270581   -0.2580231   -4.0441799 
H    -2.6538050   -1.4373878   -3.4943056 
H    -1.9189763   -1.0842574   -1.8970931 
Cl    0.0922425   -0.0291347    0.1582518 
F    -1.7754951   -0.1295262   -0.0455972 
F     1.9675578    0.0842050    0.3922986 
