# Supplementary material for: Unusually Large Effects of Charge‐assisted C−H⋅⋅⋅F Hydrogen Bonds to Anionic Fluorine in Organic Solvents: Computational Study of 19F NMR Shifts versus Thermochemistry
Source: ChemistryOpen. 2022 Aug 19;11(12):e202200146. doi: 10.1002/open.202200146 (PMC9716039; doi:10.1002/open.202200146)
Supplement: Supplementary file 2 — Supporting Information [file OPEN-11-e202200146-s002.gz › paper_structures/F-_9-coord_cosmo.xyz]

55
Energy =
C    -1.5483938   -1.7235581   -2.0677318 
C    -2.3290402   -0.8739391   -2.9403868 
N    -2.9507713   -0.1712281   -3.6289860 
H    -0.8384121   -2.3119961   -2.6630340 
H    -2.2097575   -2.4064375   -1.5182706 
H    -0.9914864   -1.1036535   -1.3389999 
C    -0.5905058    2.1543713    2.3010985 
C    -1.0242699    3.2823787    1.5044458 
N    -1.3670568    4.1692569    0.8337247 
H    -0.3548976    1.3153339    1.6189597 
H    -1.3877573    1.8574096    2.9934558 
H     0.3013466    2.4238516    2.8805347 
C    -0.7131382    2.1952985   -2.0770425 
C     0.4160202    2.4478963   -2.9453789 
N     1.3379071    2.6361733   -3.6303380 
H    -0.9804114    3.1104394   -1.5323113 
H    -1.5738260    1.8689383   -2.6748898 
H    -0.4550926    1.4067442   -1.3441936 
C     2.1580867   -0.5695867    2.3069871 
C     3.3505702   -0.7740336    1.5123969 
N     4.2889484   -0.9342038    0.8432932 
H     1.3163131   -0.3503042    1.6228006 
H     1.9365969   -1.4712426    2.8915415 
H     2.3068787    0.2722155    2.9942599 
C     0.9862659   -3.1162505    0.0153095 
C     0.9838797   -3.7006726    1.3400929 
N     0.9798089   -4.1500052    2.4131034 
H     2.0026984   -3.1440759   -0.3968182 
H     0.6386407   -2.0685097    0.0633174 
H     0.3253134   -3.6909920   -0.6447761 
C    -3.1862590    0.7198738    0.0164538 
C    -3.6928542    0.9840148    1.3469539 
N    -4.0809763    1.1879331    2.4244569 
H    -3.7250801   -0.1301643   -0.4202822 
H    -3.3428592    1.5985771   -0.6209367 
H    -2.1072604    0.4863305    0.0623135 
H     3.1881392   -0.7151579   -1.5239156 
C     2.2653485   -0.4809115   -2.0708894 
C     1.9151307   -1.5791382   -2.9449947 
N     1.6135258   -2.4667530   -3.6346778 
H     2.4209146    0.4290238   -2.6646460 
H     1.4520075   -0.3080727   -1.3400133 
H     1.4721106    1.5834125    0.0638510 
C     2.2051044    2.4090296    0.0179877 
C     2.7122765    2.6958168    1.3435680 
N     3.1031029    2.9144523    2.4172065 
H     3.0334363    2.1261888   -0.6428569 
H     1.7204936    3.3040088   -0.3918602 
H    -0.9070914   -2.1468333    2.9822961 
C    -1.5635059   -1.5830863    2.3081857 
C    -2.3582251   -2.4970149    1.5155159 
N    -2.9835137   -3.2162849    0.8479965 
H    -0.9538004   -0.9650931    1.6217405 
H    -2.2184128   -0.9374982    2.9064868 
F     0.0023240   -0.0004674    0.0993519 
