# Supplementary material for: Unusually Large Effects of Charge‐assisted C−H⋅⋅⋅F Hydrogen Bonds to Anionic Fluorine in Organic Solvents: Computational Study of 19F NMR Shifts versus Thermochemistry
Source: ChemistryOpen. 2022 Aug 19;11(12):e202200146. doi: 10.1002/open.202200146 (PMC9716039; doi:10.1002/open.202200146)
Supplement: Supplementary file 2 — Supporting Information [file OPEN-11-e202200146-s002.gz › paper_structures/F-_8-coord_cosmo.xyz]

49
Energy =
C    -1.1039966    0.3190632   -2.8920664 
C    -2.5486430    0.2542044   -2.8319245 
N    -3.7086948    0.1973825   -2.7590730 
H    -0.7185290   -0.4909155   -3.5237078 
H    -0.7938016    1.2807437   -3.3198974 
H    -0.6851197    0.2198343   -1.8710575 
C    -1.0913040   -0.3194582    2.8980625 
C    -2.5363381   -0.2580291    2.8438514 
N    -3.6968129   -0.2040001    2.7757762 
H    -0.7771169   -1.2797917    3.3260072 
H    -0.7051238    0.4922746    3.5270146 
H    -0.6768976   -0.2205820    1.8752030 
C    -2.4359121   -1.9810278   -0.1665048 
C    -2.1387078   -2.9719206    0.8466364 
N    -1.8752256   -3.7562451    1.6647996 
H    -1.6327894   -1.2196529   -0.1697270 
H    -2.4947144   -2.4596309   -1.1519764 
H    -3.3970891   -1.4999153    0.0511614 
C     2.4281775   -0.5760319    1.8706280 
C     2.2884540    0.2864688    3.0251575 
N     2.1532287    0.9853496    3.9455867 
H     1.5807192   -0.4077045    1.1786208 
H     2.4371945   -1.6260740    2.1885894 
H     3.3703159   -0.3570090    1.3536526 
C     0.9887584    2.7800169    0.8902381 
C     2.4321794    2.7858211    0.7832025 
N     3.5915801    2.7668119    0.6853847 
H     0.5658127    3.5631343    0.2479641 
H     0.6928694    2.9722787    1.9292322 
H     0.5978961    1.7928060    0.5722924 
C     2.4190642    0.5803963   -1.8794029 
C     2.2759665   -0.2826130   -3.0331435 
N     2.1380195   -0.9819154   -3.9528458 
H     3.3639391    0.3634390   -1.3665768 
H     2.4243858    1.6303650   -2.1976689 
H     1.5749917    0.4104995   -1.1836371 
H    -1.6340689    1.2172700    0.1779719 
C    -2.4386251    1.9771388    0.1781096 
C    -2.1474386    2.9686452   -0.8361849 
N    -1.8887776    3.7534494   -1.6554198 
H    -2.4943630    2.4555608    1.1638463 
H    -3.3997734    1.4942213   -0.0356560 
H     0.5986831   -1.7915794   -0.5730791 
C     0.9900312   -2.7783709   -0.8917415 
C     2.4339877   -2.7810390   -0.7919739 
N     3.5938180   -2.7594605   -0.7000631 
H     0.6893582   -2.9726244   -1.9289937 
H     0.5719110   -3.5614669   -0.2463020 
F    -0.0242279    0.0000951    0.0006574 
