# Supplementary material for: Unusually Large Effects of Charge‐assisted C−H⋅⋅⋅F Hydrogen Bonds to Anionic Fluorine in Organic Solvents: Computational Study of 19F NMR Shifts versus Thermochemistry
Source: ChemistryOpen. 2022 Aug 19;11(12):e202200146. doi: 10.1002/open.202200146 (PMC9716039; doi:10.1002/open.202200146)
Supplement: Supplementary file 2 — Supporting Information [file OPEN-11-e202200146-s002.gz › paper_structures/MeCN-8_cosmo.xyz]

48
Energy =
C    -1.4017592   -1.0155275    2.0708757 
C    -1.4679617   -2.0327207    1.0424761 
N    -1.5260214   -2.8427561    0.2097517 
H    -0.9127564   -1.4169725    2.9667186 
H    -0.8222238   -0.1639254    1.6922056 
H    -2.4158796   -0.6842023    2.3268313 
C    -0.0977385   -0.9463819   -2.3712535 
C     0.2509630   -0.1705033   -1.1999481 
N     0.5305951    0.4563825   -0.2612061 
H    -0.6152484   -1.8635528   -2.0630813 
H    -0.7618602   -0.3556610   -3.0148068 
H     0.8140594   -1.2096773   -2.9225079 
C    -2.7124651    2.2799484    0.3298115 
C    -2.5917594    1.8540214   -1.0489742 
N    -2.5014862    1.5139141   -2.1578418 
H    -1.7390305    2.2307245    0.8370616 
H    -3.0811789    3.3126342    0.3710852 
H    -3.4218688    1.6241441    0.8510294 
C     4.0333669    0.1855140   -0.2218306 
C     3.6464391   -0.5979580   -1.3768060 
N     3.3421636   -1.2340015   -2.3021833 
H     5.1071483    0.4070837   -0.2627166 
H     3.8137417   -0.3819706    0.6909571 
H     3.4715651    1.1280048   -0.1999783 
C     1.6857870   -3.7081405   -0.3953578 
C     1.9136526   -2.8456177    0.7463745 
N     2.0954629   -2.1538107    1.6634390 
H     0.6052090   -3.8321309   -0.5450846 
H     2.1424714   -4.6903323   -0.2203048 
H     2.1319364   -3.2592809   -1.2920803 
C     1.9348575    1.1572338    2.7851363 
C     0.7505992    1.9832652    2.6864471 
N    -0.2017758    2.6474781    2.6141023 
H     1.7901978    0.2249470    2.2223906 
H     2.1386709    0.9180706    3.8364158 
H     2.7901840    1.7014082    2.3647726 
H    -4.9259429   -2.0339192   -2.2789032 
C    -4.0159143   -1.6368842   -1.8122360 
C    -4.3308686   -1.0552094   -0.5230592 
N    -4.5801104   -0.5885329    0.5128788 
H    -3.5805048   -0.8679917   -2.4631785 
H    -3.2923268   -2.4506343   -1.6753695 
H     0.2203615    2.7978896   -0.7927688 
C     0.6442858    3.7984640   -0.6377873 
C     1.9604946    3.6555042   -0.0504896 
N     3.0185726    3.5292583    0.4162166 
H     0.7144251    4.3206315   -1.5999811 
H    -0.0050311    4.3684025    0.0378356 
