# Supplementary material for: Unusually Large Effects of Charge‐assisted C−H⋅⋅⋅F Hydrogen Bonds to Anionic Fluorine in Organic Solvents: Computational Study of 19F NMR Shifts versus Thermochemistry
Source: ChemistryOpen. 2022 Aug 19;11(12):e202200146. doi: 10.1002/open.202200146 (PMC9716039; doi:10.1002/open.202200146)
Supplement: Supplementary file 2 — Supporting Information [file OPEN-11-e202200146-s002.gz › paper_structures/F-_2-coord_cosmo.xyz]

13
Energy =
F    -0.0594710    2.1744076    0.5048461 
H     0.9752184    1.0677154    1.3551238 
C     1.6339729    0.2968734    1.8530964 
C     1.0987633   -1.0209887    1.6052418 
H     2.6501309    0.3654012    1.4425324 
H     1.6731029    0.4831491    2.9348819 
N     0.6394095   -2.0700467    1.3884259 
H     0.0538058    1.0472905   -0.8126916 
C     0.1847311    0.2807997   -1.6320861 
H    -0.4087152   -0.6120919   -1.3945986 
H    -0.1616845    0.6950945   -2.5885645 
C     1.5798534   -0.0770698   -1.7335143 
N     2.7134437   -0.3420733   -1.7905991 
