# Supplementary material for: Unusually Large Effects of Charge‐assisted C−H⋅⋅⋅F Hydrogen Bonds to Anionic Fluorine in Organic Solvents: Computational Study of 19F NMR Shifts versus Thermochemistry
Source: ChemistryOpen. 2022 Aug 19;11(12):e202200146. doi: 10.1002/open.202200146 (PMC9716039; doi:10.1002/open.202200146)
Supplement: Supplementary file 2 — Supporting Information [file OPEN-11-e202200146-s002.gz › paper_structures/FHF-_6-coord_cosmo.xyz]

39
Energy =
C    -1.7692092   -1.5280544    1.0283275 
C    -2.2623219   -2.5206010    0.0958422 
N    -2.6502361   -3.3059689   -0.6697993 
H    -1.1404251   -0.8079647    0.4806347 
H    -2.6078520   -0.9967097    1.4937694 
H    -1.1707288   -2.0154680    1.8075679 
C     1.5576449    0.0197494    1.8570067 
C     2.1070972    1.3362772    2.1030699 
N     2.5427787    2.4012345    2.2770299 
H     0.8209696   -0.2247300    2.6320827 
H     2.3576238   -0.7299245    1.8660165 
H     1.0669480    0.0159948    0.8684376 
C    -1.1225079    2.6191408    0.7854968 
C    -1.3847112    1.9875934    2.0618551 
N    -1.5818340    1.4616717    3.0809149 
H    -0.4163164    3.4486278    0.9177221 
H    -0.6896193    1.8730057    0.0955744 
H    -2.0577522    3.0080402    0.3635682 
C     3.5487193    1.6224746   -1.2363187 
C     3.9189652    0.3083354   -0.7515789 
N     4.2112994   -0.7484163   -0.3621356 
H     3.3868200    2.2974468   -0.3858986 
H     4.3520215    2.0266558   -1.8655358 
H     2.6212883    1.5556876   -1.8264797 
C     1.2641729   -2.5502418   -1.2919860 
C     1.2562888   -3.1144816    0.0411757 
N     1.2385809   -3.5504759    1.1200239 
H     0.8175846   -1.5404870   -1.2609091 
H     2.2968532   -2.4745848   -1.6548245 
H     0.6855315   -3.1887232   -1.9714798 
C    -2.8579672    0.2156782   -2.1326272 
C    -3.6926934    0.5702435   -1.0032490 
N    -4.3449155    0.8541636   -0.0823300 
H    -1.8073626    0.1566129   -1.8002837 
H    -3.1695250   -0.7554133   -2.5373768 
H    -2.9484428    0.9771437   -2.9176220 
H     0.4337400    0.8432320   -1.9428580 
F     0.7676273    1.3178173   -2.8168016 
F     0.0211668    0.2586477   -0.8727752 
