# Supplementary material for: Unusually Large Effects of Charge‐assisted C−H⋅⋅⋅F Hydrogen Bonds to Anionic Fluorine in Organic Solvents: Computational Study of 19F NMR Shifts versus Thermochemistry
Source: ChemistryOpen. 2022 Aug 19;11(12):e202200146. doi: 10.1002/open.202200146 (PMC9716039; doi:10.1002/open.202200146)
Supplement: Supplementary file 2 — Supporting Information [file OPEN-11-e202200146-s002.gz › paper_structures/FHF-_2-coord_cosmo.xyz]

15
Energy =
C    -1.4577467    1.1629372    0.0939952 
C    -2.7514254    0.6934217    0.5431259 
N    -3.7938267    0.3160189    0.8980852 
H    -1.5596352    2.1601651   -0.3535083 
H    -0.7674182    1.2226446    0.9455489 
H    -1.0412604    0.4605586   -0.6516554 
C     2.4264659   -0.5144277   -0.2039517 
C     2.0419545    0.1648454    1.0153939 
N     1.7220256    0.7170156    1.9889416 
H     1.5382050   -0.6464503   -0.8497753 
H     2.8460641   -1.4995361    0.0373320 
H     3.1849145    0.0766287   -0.7336226 
H    -0.4445550   -1.6968109   -0.8379566 
F    -0.6506267   -2.3413933    0.0031879 
F    -0.2011227   -0.9590648   -1.7960590 
