# Supplementary material for: Unusually Large Effects of Charge‐assisted C−H⋅⋅⋅F Hydrogen Bonds to Anionic Fluorine in Organic Solvents: Computational Study of 19F NMR Shifts versus Thermochemistry
Source: ChemistryOpen. 2022 Aug 19;11(12):e202200146. doi: 10.1002/open.202200146 (PMC9716039; doi:10.1002/open.202200146)
Supplement: Supplementary file 2 — Supporting Information [file OPEN-11-e202200146-s002.gz › paper_structures/ClF2-_6-coord_cosmo.xyz]

39
Energy =
C     0.4633061   -0.1195953   -2.3341810 
C     1.0413647   -0.1245101   -3.6612899 
N     1.5128224   -0.1275300   -4.7253629 
H    -0.0273000   -1.0818199   -2.1308888 
H    -0.2713505    0.6929101   -2.2427808 
H     1.2456453    0.0361837   -1.5777893 
C     2.8536220   -2.6971987   -0.7011341 
C     2.6398926   -3.5660608    0.4377627 
N     2.4652718   -4.2586363    1.3563279 
H     2.7314289   -1.6477634   -0.3904526 
H     2.1170362   -2.9306913   -1.4801261 
H     3.8648222   -2.8445227   -1.1009623 
C    -0.9162114   -3.2485484    1.5105376 
C    -0.7403258   -3.2193743    0.0734231 
N    -0.6038070   -3.1902446   -1.0817627 
H    -1.8395931   -3.7845779    1.7639504 
H    -0.0616651   -3.7593588    1.9725564 
H    -0.9713391   -2.2183185    1.8936002 
C    -2.9505874   -0.5288835   -0.3952843 
C    -4.0434300    0.3680857   -0.0769583 
N    -4.9143677    1.0920382    0.1885731 
H    -2.5380313   -0.2759206   -1.3789160 
H    -2.1628253   -0.4311596    0.3669023 
H    -3.3121100   -1.5642431   -0.4165982 
C    -1.8417743    2.8677324    1.1745974 
C    -1.6387178    2.7255755   -0.2519337 
N    -1.4764096    2.6033437   -1.3976120 
H    -1.6018426    1.9164130    1.6731606 
H    -1.1815876    3.6544003    1.5615906 
H    -2.8865602    3.1338070    1.3773520 
C     1.9630310    3.2040511   -1.0149032 
C     1.4946061    4.0824755    0.0370966 
N     1.1171506    4.7826575    0.8863074 
H     2.1503249    2.2014714   -0.5996825 
H     2.8904773    3.5991596   -1.4483044 
H     1.1971585    3.1329118   -1.7973567 
Cl    0.7033349    0.1108177    1.1937618 
F     2.3507584    0.3041098    0.2704435 
F    -0.9403598   -0.0834372    2.1191377 
