# Supplementary material for: Unusually Large Effects of Charge‐assisted C−H⋅⋅⋅F Hydrogen Bonds to Anionic Fluorine in Organic Solvents: Computational Study of 19F NMR Shifts versus Thermochemistry
Source: ChemistryOpen. 2022 Aug 19;11(12):e202200146. doi: 10.1002/open.202200146 (PMC9716039; doi:10.1002/open.202200146)
Supplement: Supplementary file 2 — Supporting Information [file OPEN-11-e202200146-s002.gz › paper_structures/ClF2-_9-coord_cosmo.xyz]

57
Energy =
C     1.5371527    3.3932662    2.1676001 
C     2.2991651    3.5332774    0.9432960 
N     2.9155599    3.6475759   -0.0367110 
H     2.0251150    2.6533930    2.8151728 
H     0.5162867    3.0570080    1.9351120 
H     1.4945979    4.3560739    2.6924968 
C     2.4733906   -3.0650668   -1.3821995 
C     1.3086870   -3.7639282   -1.8842003 
N     0.3697198   -4.3201637   -2.2876827 
H     3.3683353   -3.6850910   -1.5211756 
H     2.3462259   -2.8482393   -0.3123281 
H     2.5981998   -2.1210510   -1.9305756 
C     1.4613903    1.8537982   -2.6096687 
C     2.1898351    0.6912574   -3.0703821 
N     2.7742394   -0.2456944   -3.4372859 
H     2.1508180    2.6907166   -2.4436259 
H     0.7010496    2.1415312   -3.3471677 
H     0.9595963    1.6197427   -1.6609573 
C    -1.0610296   -2.9929485    0.6647686 
C    -1.4407388   -2.7690864    2.0439065 
N    -1.7450609   -2.5850767    3.1516653 
H    -1.9520188   -2.9739077    0.0245881 
H    -0.3659366   -2.2059999    0.3351761 
H    -0.5741148   -3.9705410    0.5657668 
C    -0.9757136   -1.0576667   -2.9287775 
C    -2.2705354   -1.1089214   -2.2840060 
N    -3.3065744   -1.1525664   -1.7558031 
H    -0.9579194   -0.2304028   -3.6491351 
H    -0.2022134   -0.8966085   -2.1628045 
H    -0.7779515   -2.0035374   -3.4474887 
C     1.2021416   -0.7531882    3.3643297 
C     1.8263726   -1.8556707    2.6626399 
N     2.3270158   -2.7412563    2.0985973 
H     1.9701060   -0.1553376    3.8701214 
H     0.4846598   -1.1370376    4.0995005 
H     0.6679263   -0.1201418    2.6420748 
C    -3.2710486    2.3838662   -1.3716450 
C    -2.4902710    2.3136373   -2.5894000 
N    -1.8647239    2.2558382   -3.5687483 
H    -3.8557814    3.3121760   -1.3555481 
H    -3.9539577    1.5263223   -1.3286602 
H    -2.6036596    2.3580028   -0.4969694 
C     3.7854762    0.2348200    0.1151401 
C     3.9661855    0.6220269    1.4982734 
N     4.0989804    0.9362399    2.6107041 
H     4.0168132    1.0873374   -0.5352858 
H     2.7413597   -0.0742144   -0.0505363 
H     4.4553666   -0.5984431   -0.1304215 
C    -3.7191410   -0.0368069    1.5010197 
C    -4.9639099    0.6925445    1.3731190 
N    -5.9588373    1.2853367    1.2594501 
H    -2.8909208    0.6676476    1.6630192 
H    -3.5274062   -0.5938166    0.5729263 
H    -3.7737579   -0.7381115    2.3424231 
Cl   -0.2857008    0.7721251    0.4173212 
F    -1.3222144    2.1374770    1.1960946 
F     0.7782037   -0.5981208   -0.3474104 
