# Supplementary material for: Unusually Large Effects of Charge‐assisted C−H⋅⋅⋅F Hydrogen Bonds to Anionic Fluorine in Organic Solvents: Computational Study of 19F NMR Shifts versus Thermochemistry
Source: ChemistryOpen. 2022 Aug 19;11(12):e202200146. doi: 10.1002/open.202200146 (PMC9716039; doi:10.1002/open.202200146)
Supplement: Supplementary file 2 — Supporting Information [file OPEN-11-e202200146-s002.gz › paper_structures/FHF-_8-coord_cosmo.xyz]

51
Energy =
C    -2.9299959   -0.9701740   -1.0632434 
C    -3.1730506   -2.2533091   -0.4376733 
N    -3.3478309   -3.2848690    0.0712654 
H    -2.9073400   -1.0855839   -2.1541917 
H    -3.7230528   -0.2614596   -0.7952326 
H    -1.9578784   -0.5801033   -0.7182048 
C     2.1292476   -1.5424395    2.0014487 
C     2.1006945   -0.5901175    3.0927170 
N     2.0663791    0.1829529    3.9615162 
H     3.1316312   -1.5645521    1.5564528 
H     1.3974103   -1.2321513    1.2378987 
H     1.8763891   -2.5447325    2.3688220 
C     0.1832432   -3.0459433   -1.4470544 
C     1.5375504   -3.4553133   -1.1367516 
N     2.6284889   -3.7658097   -0.8773325 
H    -0.5241138   -3.8288789   -1.1466197 
H    -0.0436436   -2.1136709   -0.9064234 
H     0.0829982   -2.8594981   -2.5238187 
C    -1.6813369   -1.1485245    2.6617505 
C    -2.9930154   -0.5539781    2.5086857 
N    -4.0407335   -0.0669104    2.3711456 
H    -1.0674783   -0.9124417    1.7758275 
H    -1.7753882   -2.2371718    2.7606408 
H    -1.1936659   -0.7473994    3.5594663 
C    -2.8391451    2.9652656    1.0909181 
C    -3.5968881    2.6344321   -0.0974603 
N    -4.1920440    2.3613422   -1.0596231 
H    -2.8356370    4.0524619    1.2408728 
H    -1.8021566    2.6092322    0.9762986 
H    -3.2949259    2.4788190    1.9624653 
C     3.0862344    2.5944316    1.3873515 
C     3.9864846    1.4916458    1.1237061 
N     4.7005965    0.5987403    0.9070040 
H     2.0647966    2.3310857    1.0672631 
H     3.4181098    3.4839749    0.8370042 
H     3.0793715    2.8168461    2.4619262 
C    -0.8762979    1.8789574   -2.6048724 
C    -0.5395544    0.6348604   -3.2662196 
N    -0.2733041   -0.3638518   -3.8001541 
H    -1.9668589    1.9684177   -2.5125261 
H    -0.4983157    2.7260522   -3.1909164 
H    -0.4306997    1.9090176   -1.5996942 
C     2.5421727   -0.1691645   -1.7355077 
C     2.6981105    1.2252325   -2.0940056 
N     2.8162332    2.3474472   -2.3769056 
H     1.6433379   -0.2863422   -1.1091091 
H     3.4229820   -0.5068108   -1.1757624 
H     2.4298987   -0.7750598   -2.6426150 
H     0.0294016    0.8586662    0.3453869 
F     0.1128244    1.9238077    0.5265894 
F    -0.0692112   -0.3378501    0.1039450 
