# Supplementary material for: Unusually Large Effects of Charge‐assisted C−H⋅⋅⋅F Hydrogen Bonds to Anionic Fluorine in Organic Solvents: Computational Study of 19F NMR Shifts versus Thermochemistry
Source: ChemistryOpen. 2022 Aug 19;11(12):e202200146. doi: 10.1002/open.202200146 (PMC9716039; doi:10.1002/open.202200146)
Supplement: Supplementary file 2 — Supporting Information [file OPEN-11-e202200146-s002.gz › paper_structures/ClF4-_11-coord_cosmo.xyz]

71
Energy =
H    -2.2576436   -2.5404563    0.0257677 
C    -2.4744451   -3.5216896   -0.4148015 
C    -1.6237443   -4.5327001    0.1800660 
N    -0.9486956   -5.3532438    0.6535577 
H    -2.2900457   -3.4756603   -1.4947977 
H    -3.5295873   -3.7672830   -0.2444389 
H    -1.8484477    0.0946816   -1.9551553 
C    -1.8039601   -0.5488422   -2.8421953 
C    -1.2765518    0.1962250   -3.9647546 
N    -0.8313312    0.7909947   -4.8605283 
H    -2.8113672   -0.9176751   -3.0708327 
H    -1.1429510   -1.4018375   -2.6288155 
H    -1.6373373    3.9541009    1.0305958 
C    -1.9294910    2.9416113    1.3344607 
C    -1.0749403    2.4918563    2.4125940 
N    -0.3869545    2.1324581    3.2789421 
H    -1.8152889    2.2665844    0.4781892 
H    -2.9748300    2.9389851    1.6663197 
H     5.5624166   -0.8785393    0.9632268 
C     4.9551735   -0.4213255    0.1728034 
C     4.9338449   -1.2754760   -0.9975870 
N     4.9059144   -1.9640407   -1.9347463 
H     5.3765253    0.5576836   -0.0860611 
H     3.9310857   -0.2833219    0.5433956 
H     3.0350499   -4.0430200   -0.6577353 
C     2.0704922   -3.7009823   -0.2632165 
C     1.1984843   -3.3158796   -1.3531792 
N     0.4980623   -3.0038149   -2.2277835 
H     1.5986776   -4.5064828    0.3135507 
H     2.2254977   -2.8337672    0.3901641 
H     1.3613586    0.4238186   -3.4249058 
C     2.2005228    0.0983632   -2.7975352 
C     2.9290478    1.2512099   -2.3095786 
N     3.5167251    2.1759732   -1.9192198 
H     1.8155374   -0.4762030   -1.9475896 
H     2.8656419   -0.5410014   -3.3901347 
H    -1.4603401   -0.2309118    4.4360884 
C    -2.1768319   -0.8101669    3.8406890 
C    -3.2512504    0.0580000    3.4056228 
N    -4.1169307    0.7559375    3.0639090 
H    -1.6593612   -1.2304805    2.9681939 
H    -2.5792941   -1.6268465    4.4531549 
H     0.0960766    4.4884494   -2.4626926 
C    -0.1325768    3.4282365   -2.6237235 
C    -1.5382165    3.1786077   -2.3804481 
N    -2.6659638    2.9728356   -2.1838428 
H     0.4649431    2.8272509   -1.9270143 
H     0.1171907    3.1505916   -3.6552861 
H     2.4015323    2.5896977    2.3851317 
C     2.4619485    2.6444764    1.2917401 
C     1.6470512    3.7424127    0.8138820 
N     0.9943133    4.6294604    0.4395108 
H     3.5054712    2.7982617    0.9925858 
H     2.1042765    1.7009060    0.8614804 
H    -4.3348744    0.7305514    0.6415092 
C    -4.7377393    0.8444305   -0.3737868 
C    -4.9054397   -0.4568292   -0.9869490 
N    -5.0425906   -1.4991007   -1.4856417 
H    -4.0468753    1.4562825   -0.9715777 
H    -5.7074118    1.3559208   -0.3186347 
H     1.5897927   -0.9212588    4.7933046 
C     1.7230318   -0.5045678    3.7868483 
C     3.0966634   -0.0818312    3.6085227 
N     4.1977154    0.2673586    3.4694690 
H     1.4612474   -1.2636389    3.0392811 
H     1.0520017    0.3581549    3.6605040 
Cl   -0.0562599   -0.4330834    0.4740371 
F    -0.1566990   -1.9719343    1.4696075 
F    -1.8781848   -0.3184859    0.4730252 
F     1.7984554   -0.5444845    0.4800830 
F     0.0430663    1.0992491   -0.5296600 
