# Supplementary material for: Unusually Large Effects of Charge‐assisted C−H⋅⋅⋅F Hydrogen Bonds to Anionic Fluorine in Organic Solvents: Computational Study of 19F NMR Shifts versus Thermochemistry
Source: ChemistryOpen. 2022 Aug 19;11(12):e202200146. doi: 10.1002/open.202200146 (PMC9716039; doi:10.1002/open.202200146)
Supplement: Supplementary file 2 — Supporting Information [file OPEN-11-e202200146-s002.gz › paper_structures/ClF4-_3-coord_cosmo.xyz]

23
Energy =
H    -1.1920145   -1.8699911    1.8137559 
C    -1.8962275   -1.5850449    1.0224779 
C    -3.1939153   -2.1971985    1.2463088 
N    -4.2349523   -2.6857233    1.4255477 
H    -1.4875005   -1.9058914    0.0548697 
H    -1.9654589   -0.4868078    1.0272028 
H     1.4371723   -1.7245015   -1.0390589 
C     2.1810439   -1.4477967   -0.2791418 
C     3.2035760   -2.4728892   -0.1740854 
N     4.0231651   -3.2952583   -0.0921588 
H     1.6705234   -1.2966712    0.6818301 
H     2.6245851   -0.4802718   -0.5488873 
H    -2.2685299    1.0847312   -3.0813879 
C    -1.5210185    0.8966603   -2.3000393 
C    -1.0087620   -0.4552418   -2.4091072 
N    -0.5970712   -1.5414728   -2.4789939 
H    -1.9650729    1.0510380   -1.3050010 
H    -0.7027786    1.6252643   -2.3801432 
Cl    0.3503759    1.6572663    0.5590942 
F     0.1835855    2.9637724   -0.7206499 
F    -1.5260796    1.5842577    0.7354458 
F     2.1518882    1.7206178    0.3750845 
F     0.5229235    0.3334035    1.8335726 
