# Supplementary material for: Unusually Large Effects of Charge‐assisted C−H⋅⋅⋅F Hydrogen Bonds to Anionic Fluorine in Organic Solvents: Computational Study of 19F NMR Shifts versus Thermochemistry
Source: ChemistryOpen. 2022 Aug 19;11(12):e202200146. doi: 10.1002/open.202200146 (PMC9716039; doi:10.1002/open.202200146)
Supplement: Supplementary file 2 — Supporting Information [file OPEN-11-e202200146-s002.gz › paper_structures/MeCN_cosmo.xyz]

6
Energy =
H     0.4440218   -0.0000241    1.2616708 
C     1.3179067   -0.0000796    1.9252951 
C     0.8862932    0.0000683    3.3100159 
H     1.9214640   -0.8937040    1.7222500 
H     1.9216795    0.8933655    1.7221273 
N     0.5401447    0.0002103    4.4204446 
