# Supplementary material for: Unusually Large Effects of Charge‐assisted C−H⋅⋅⋅F Hydrogen Bonds to Anionic Fluorine in Organic Solvents: Computational Study of 19F NMR Shifts versus Thermochemistry
Source: ChemistryOpen. 2022 Aug 19;11(12):e202200146. doi: 10.1002/open.202200146 (PMC9716039; doi:10.1002/open.202200146)
Supplement: Supplementary file 2 — Supporting Information [file OPEN-11-e202200146-s002.gz › paper_structures/F-_5-coord_cosmo.xyz]

31
Energy =
C    -1.8850833    2.4599649    0.1507100 
C    -2.9476573    1.6869969   -0.4536298 
N    -3.7890681    1.0390533   -0.9315220 
H    -2.3031960    3.1618561    0.8838225 
H    -1.3514316    3.0268213   -0.6236298 
H    -1.1723046    1.7653688    0.6522559 
C     1.6915035   -2.0200291    1.2599853 
C     3.0733977   -1.6290151    1.0897182 
N     4.1803892   -1.2923529    0.9590268 
H     1.5795420   -2.5927693    2.1899093 
H     1.3752315   -2.6483599    0.4178399 
H     1.0480035   -1.1118552    1.3034565 
C     2.2351104    1.7824381   -0.1025466 
C     1.6464512    2.4073650   -1.2661542 
N     1.1433761    2.8994626   -2.1940262 
H     2.9625301    1.0222582   -0.4152847 
H     2.7471499    2.5365834    0.5090394 
H     1.4305790    1.2949341    0.4946049 
C    -0.3667229   -0.4467987   -1.6068565 
C     0.9270285   -0.9151970   -2.0540769 
N     1.9770246   -1.2868202   -2.3922103 
H    -1.1053099   -1.2532930   -1.6948377 
H    -0.6872437    0.4001528   -2.2261887 
H    -0.2929674   -0.1245240   -0.5462659 
C    -2.3048360   -1.4820991    1.5278273 
C    -1.8959153   -2.6586314    0.7928866 
N    -1.5430220   -3.5919355    0.1923641 
H    -1.4758527   -0.7371412    1.5162366 
H    -3.1924616   -1.0408271    1.0556477 
H    -2.5474334   -1.7537291    2.5634032 
F    -0.0305530    0.4292561    1.2958708 
