# Supplementary material for: Unusually Large Effects of Charge‐assisted C−H⋅⋅⋅F Hydrogen Bonds to Anionic Fluorine in Organic Solvents: Computational Study of 19F NMR Shifts versus Thermochemistry
Source: ChemistryOpen. 2022 Aug 19;11(12):e202200146. doi: 10.1002/open.202200146 (PMC9716039; doi:10.1002/open.202200146)
Supplement: Supplementary file 2 — Supporting Information [file OPEN-11-e202200146-s002.gz › paper_structures/ClF2-_12-coord_cosmo.xyz]

75
Energy =
C     3.0187657   -2.0852852    1.3138115 
C     4.1057387   -1.2934925    1.8491441 
N     4.9710697   -0.6485553    2.2832886 
H     3.4117205   -2.8744797    0.6614218 
H     2.3446605   -1.4335125    0.7426979 
H     2.4488728   -2.5373971    2.1371340 
C    -0.7610354    3.3645677    1.0774143 
C     0.5394679    3.7916322    1.5498656 
N     1.5817566    4.1379769    1.9319778 
H    -1.0618487    3.9778006    0.2193140 
H    -1.5006105    3.4726350    1.8792766 
H    -0.7103472    2.3094861    0.7760443 
C     1.5679622    0.8212005    3.4206894 
C     0.1462657    1.0232677    3.6084258 
N    -0.9963870    1.1865159    3.7542264 
H     2.1299861    1.6025030    3.9466302 
H     1.8006220    0.8640448    2.3465328 
H     1.8509820   -0.1618647    3.8174023 
C    -1.9721439    1.8836256   -2.3597980 
C    -2.9697642    0.8859624   -2.6858147 
N    -3.7717430    0.0868796   -2.9515214 
H    -1.4810410    2.2301790   -3.2765072 
H    -2.4502651    2.7339654   -1.8586578 
H    -1.2184507    1.4406738   -1.6946749 
C    -4.3493594   -2.6903095   -1.0067823 
C    -4.6864072   -2.5227175    0.3914923 
N    -4.9598189   -2.3883102    1.5143590 
H    -4.0097314   -1.7364210   -1.4329580 
H    -5.2313236   -3.0330082   -1.5629185 
H    -3.5497475   -3.4366917   -1.1075642 
C     1.6549457    2.7703612   -2.2662056 
C     0.7797670    3.9151412   -2.1353235 
N     0.0627059    4.8239943   -2.0168554 
H     1.6961279    2.2196148   -1.3140957 
H     2.6684363    3.0957068   -2.5317917 
H     1.2773440    2.0919755   -3.0446685 
C     0.2065163   -3.8787554    0.1122410 
C    -0.9257579   -4.5647352   -0.4730305 
N    -1.8380592   -5.1047530   -0.9519641 
H     1.0626254   -3.9244058   -0.5748251 
H     0.4766611   -4.3425204    1.0686897 
H    -0.0552603   -2.8243793    0.2710905 
C     4.4932420    2.5486399    1.0154880 
C     4.8241998    2.3972975   -0.3860614 
N     5.0917329    2.2773020   -1.5119822 
H     5.1653034    3.2823657    1.4786872 
H     4.6072715    1.5837260    1.5280354 
H     3.4571917    2.8966277    1.1264218 
C    -0.8420887   -2.0538239   -3.1350771 
C    -0.1470504   -0.8929015   -3.6513247 
N     0.4098943    0.0424248   -4.0618669 
H    -1.6882293   -2.3040824   -3.7864929 
H    -0.1494223   -2.9037360   -3.0935668 
H    -1.2126130   -1.8331849   -2.1232374 
H    -1.8058869   -1.7621711    1.8004136 
C    -1.8265281   -2.1069370    2.8444191 
C    -0.4756898   -2.3360427    3.3124748 
N     0.6112071   -2.5278124    3.6807706 
H    -2.4100193   -3.0332523    2.9072958 
H    -2.3058019   -1.3385290    3.4628795 
H    -2.9335879    0.2198662    0.6999229 
C    -3.5291054    0.8634351    1.3652576 
C    -3.9124878    2.0723383    0.6687399 
N    -4.2014275    3.0448154    0.0986567 
H    -2.9199642    1.1113788    2.2463569 
H    -4.4210270    0.3116174    1.6869938 
H     3.1045744   -0.0354298   -3.1265981 
C     3.3239431   -0.5689414   -2.1939241 
C     2.8185123   -1.9231470   -2.2774034 
N     2.4162240   -3.0134326   -2.3340645 
H     4.4086836   -0.5800941   -2.0336224 
H     2.8396038   -0.0409175   -1.3597008 
Cl    0.0931064   -0.1100106    0.0224544 
F     1.7188628    0.8245967    0.2491757 
F    -1.5314519   -1.0491109   -0.2029784 
