# Supplementary material for: Unusually Large Effects of Charge‐assisted C−H⋅⋅⋅F Hydrogen Bonds to Anionic Fluorine in Organic Solvents: Computational Study of 19F NMR Shifts versus Thermochemistry
Source: ChemistryOpen. 2022 Aug 19;11(12):e202200146. doi: 10.1002/open.202200146 (PMC9716039; doi:10.1002/open.202200146)
Supplement: Supplementary file 2 — Supporting Information [file OPEN-11-e202200146-s002.gz › paper_structures/ClF4-_5-coord_cosmo.xyz]

35
Energy =
H    -3.6822106   -1.0295881   -1.9592253 
C    -3.1755183   -0.2882126   -1.3289128 
C    -2.7964452    0.8636637   -2.1213339 
N    -2.4772939    1.7847750   -2.7561259 
H    -2.2760885   -0.7421495   -0.8881018 
H    -3.8483312    0.0192588   -0.5194060 
H     3.6066482    0.5382830    0.5469392 
C     3.5423730    1.5623811    0.1561903 
C     3.1166457    2.4658955    1.2049598 
N     2.7728560    3.1953731    2.0436596 
H     2.8195974    1.5798348   -0.6726529 
H     4.5257825    1.8687749   -0.2227628 
H    -2.0103157    0.0440356    3.1694685 
C    -2.0281511   -0.9557626    2.7188861 
C    -3.3609745   -1.2504957    2.2328498 
N    -4.4279719   -1.4926679    1.8376027 
H    -1.7342520   -1.6960967    3.4737252 
H    -1.3105401   -0.9884497    1.8879813 
H    -0.8130005   -0.4500828   -3.9394590 
C     0.0947274   -0.7762350   -3.4168652 
C     0.8177165    0.3791021   -2.9262512 
N     1.3967194    1.3076041   -2.5321098 
H     0.7249530   -1.3436641   -4.1128308 
H    -0.1728952   -1.4206793   -2.5701202 
H     0.1158296    3.0434091    0.7070095 
C    -0.3857350    2.1163686    0.4025300 
C    -1.7652736    2.1359155    0.8416125 
N    -2.8726036    2.1422860    1.1986518 
H    -0.3376387    2.0258912   -0.6901013 
H     0.1360456    1.2599681    0.8525834 
Cl    1.4166879   -1.5521901    0.2616300 
F     1.6693681   -2.6451771   -1.1771010 
F    -0.3935056   -1.3985085   -0.1671347 
F     3.1854391   -1.7063964    0.6889435 
F     1.1674075   -0.4426998    1.7184738 
