# Supplementary material for: Unusually Large Effects of Charge‐assisted C−H⋅⋅⋅F Hydrogen Bonds to Anionic Fluorine in Organic Solvents: Computational Study of 19F NMR Shifts versus Thermochemistry
Source: ChemistryOpen. 2022 Aug 19;11(12):e202200146. doi: 10.1002/open.202200146 (PMC9716039; doi:10.1002/open.202200146)
Supplement: Supplementary file 2 — Supporting Information [file OPEN-11-e202200146-s002.gz › paper_structures/ClF4-_9-coord_cosmo.xyz]

59
Energy =
H     1.9523894    1.4812929    2.4921200 
C     2.9568558    1.0719444    2.6627486 
C     3.7185424    1.1259878    1.4339306 
N     4.3347288    1.1680667    0.4479284 
H     2.8540048    0.0302477    2.9977960 
H     3.4636162    1.6547884    3.4421364 
H    -3.6633825   -0.0647388    0.2762254 
C    -4.3340269    0.0929470   -0.5782393 
C    -3.9730717   -0.7966514   -1.6637453 
N    -3.6865891   -1.5044671   -2.5414108 
H    -4.2457548    1.1333247   -0.9137084 
H    -5.3683228   -0.0966440   -0.2655895 
H     1.8114081    3.5707286   -1.4294126 
C     1.2155619    3.3349838   -0.5392311 
C     1.7706865    3.9940984    0.6246746 
N     2.2212861    4.5206256    1.5589646 
H     1.2110677    2.2483002   -0.3801371 
H     0.1841410    3.6685009   -0.7073079 
H     2.7094282   -0.7157568   -2.6890626 
C     3.3603717    0.1695302   -2.6468102 
C     2.7153610    1.2937465   -3.2918583 
N     2.1910346    2.1981887   -3.8029001 
H     4.3030149   -0.0622384   -3.1593750 
H     3.5791017    0.4208100   -1.5986268 
H     3.4135224   -2.4484552   -0.5283215 
C     2.7941600   -2.3389218    0.3701492 
C     1.9631002   -3.5134311    0.5368089 
N     1.2910704   -4.4532964    0.6719771 
H     3.4424707   -2.2181734    1.2465434 
H     2.1579430   -1.4483127    0.2667011 
H    -0.6720144   -4.5901149   -1.5646800 
C    -0.7561162   -3.5675896   -1.9522535 
C     0.5224454   -3.1324164   -2.4742891 
N     1.5457577   -2.7690733   -2.8917628 
H    -1.5162261   -3.5361697   -2.7427731 
H    -1.0601342   -2.8966213   -1.1371206 
H    -0.8987621   -3.6783399    3.5951676 
C    -0.6619544   -2.7277582    3.1013185 
C     0.6936563   -2.3298033    3.4224029 
N     1.7823215   -2.0118896    3.6806285 
H    -0.7647488   -2.8472333    2.0155251 
H    -1.3673005   -1.9579895    3.4390465 
H    -2.5049493    3.1806079   -0.0256724 
C    -2.6657385    3.4984912    1.0150112 
C    -3.9792667    3.0792845    1.4588889 
N    -5.0373800    2.7448770    1.8082788 
H    -2.5840347    4.5913035    1.0736093 
H    -1.8921960    3.0394374    1.6447375 
H     0.0588980   -0.1879447   -1.9735006 
C    -0.5938920    0.1190709   -2.8005794 
C    -1.3319670    1.3007629   -2.4075171 
N    -1.9287678    2.2463792   -2.0874209 
H     0.0097830    0.3342988   -3.6900356 
H    -1.3007763   -0.6898275   -3.0231638 
Cl   -0.7086847    0.2066280    1.1226448 
F    -2.2470672    0.1920790    2.0928303 
F    -1.2876817   -1.2696937    0.2013134 
F    -0.1481503    1.6921503    2.0527196 
F     0.8669670    0.2092569    0.1258886 
