# Supplementary material for: Unusually Large Effects of Charge‐assisted C−H⋅⋅⋅F Hydrogen Bonds to Anionic Fluorine in Organic Solvents: Computational Study of 19F NMR Shifts versus Thermochemistry
Source: ChemistryOpen. 2022 Aug 19;11(12):e202200146. doi: 10.1002/open.202200146 (PMC9716039; doi:10.1002/open.202200146)
Supplement: Supplementary file 2 — Supporting Information [file OPEN-11-e202200146-s002.gz › paper_structures/F-_10-coord_cosmo.xyz]

61
Energy =
C     2.7396515    2.5017757    0.7808073 
C     2.7759808    2.6463177    2.2210089 
N     2.7965619    2.7415803    3.3804391 
H     3.7608641    2.3940820    0.3938593 
H     2.2870399    3.3922884    0.3271803 
H     2.1476240    1.6060112    0.5126228 
C    -4.6827878    2.3658077    0.1836669 
C    -4.0434199    1.6950144   -0.9291340 
N    -3.5314382    1.1501236   -1.8203039 
H    -4.3698913    3.4166022    0.2140153 
H    -4.3825894    1.8750357    1.1190888 
H    -5.7729517    2.3092515    0.0764280 
C     3.2409803   -0.8490187    2.1165092 
C     4.3776560   -0.8104067    1.2212396 
N     5.2690785   -0.7701477    0.4741694 
H     3.1331450   -1.8553737    2.5397410 
H     3.3785483   -0.1300532    2.9338771 
H     2.3363713   -0.5872610    1.5335336 
C    -0.3694747   -2.3707050    1.6922680 
C    -0.8553094   -3.3357496    0.7296112 
N    -1.2412330   -4.0927525   -0.0654351 
H    -1.2041468   -1.9969122    2.2988102 
H     0.3648921   -2.8452333    2.3550364 
H     0.1089655   -1.5260886    1.1587902 
C     2.2284259   -2.7725952   -0.9751717 
C     2.4998800   -3.6355252    0.1549133 
N     2.7108774   -4.3084499    1.0803155 
H     1.5062113   -3.2549773   -1.6456386 
H     1.8148223   -1.8111832   -0.6151702 
H     3.1566073   -2.5862738   -1.5295233 
C     3.1024337    0.4528176   -2.1844416 
C     3.0301466    1.8365509   -2.5996379 
N     2.9541530    2.9545175   -2.9146665 
H     2.8971031   -0.1999592   -3.0419880 
H     2.3509965    0.2625022   -1.3939038 
H     4.1010444    0.2305209   -1.7863485 
C    -4.0963529   -1.8072757    0.0460008 
C    -5.4234135   -1.2257737    0.0873870 
N    -6.4852474   -0.7528217    0.1262402 
H    -3.4123710   -1.1740802    0.6273800 
H    -4.1130841   -2.8152764    0.4780527 
H    -3.7499589   -1.8686392   -0.9921701 
H     0.0575074    0.8723756    3.4420122 
C    -0.3809425    1.2277384    2.5011141 
C    -1.7573755    0.7965797    2.4040998 
N    -2.8575382    0.4275801    2.3114089 
H     0.1866297    0.8099582    1.6448800 
H    -0.3351145    2.3232449    2.4764988 
H     0.1449543    1.4784144   -0.8400531 
C    -0.3190575    2.3471631   -1.3452525 
C    -0.9572369    3.1966957   -0.3635246 
N    -1.4645193    3.8700204    0.4388107 
H     0.4537187    2.9100765   -1.8842069 
H    -1.0715066    1.9940254   -2.0615770 
H    -0.2985502   -0.7647425   -1.1663789 
C    -0.9201081   -1.0791193   -2.0275242 
C    -0.1866094   -0.8275501   -3.2487251 
N     0.4204857   -0.6140650   -4.2186513 
H    -1.8537741   -0.4982771   -2.0302953 
H    -1.1549543   -2.1478336   -1.9435839 
F     1.0491084   -0.0658704    0.1180203 
