# Supplementary material for: Unusually Large Effects of Charge‐assisted C−H⋅⋅⋅F Hydrogen Bonds to Anionic Fluorine in Organic Solvents: Computational Study of 19F NMR Shifts versus Thermochemistry
Source: ChemistryOpen. 2022 Aug 19;11(12):e202200146. doi: 10.1002/open.202200146 (PMC9716039; doi:10.1002/open.202200146)
Supplement: Supplementary file 2 — Supporting Information [file OPEN-11-e202200146-s002.gz › paper_structures/FHF-_7-coord_cosmo.xyz]

45
Energy =
C    -0.2268908   -3.0398593   -1.6804134 
C    -1.1826462   -3.5008421   -0.6947433 
N    -1.9532730   -3.8572013    0.1007557 
H     0.6247932   -3.7298628   -1.7225496 
H    -0.7026113   -2.9940275   -2.6681542 
H     0.1265446   -2.0330687   -1.4045208 
C     1.4625178    2.0198777    1.3893632 
C     1.3768243    3.3156563    0.7490507 
N     1.2952320    4.3469192    0.2162815 
H     0.8738514    2.0223302    2.3144703 
H     1.0627078    1.2533152    0.7040876 
H     2.5081880    1.7894069    1.6266942 
C     2.4930705    1.7389576   -2.2884737 
C     3.6213139    1.7395776   -1.3799963 
N     4.5148116    1.7272632   -0.6347299 
H     1.6911969    1.1097030   -1.8662518 
H     2.1213537    2.7627369   -2.4214981 
H     2.7974013    1.3379162   -3.2635907 
C    -2.0181366    2.9495002   -0.5460458 
C    -2.0502464    2.4196329    0.8017689 
N    -2.0736133    1.9874202    1.8816819 
H    -1.7681985    2.1428918   -1.2530870 
H    -1.2591841    3.7393288   -0.6151057 
H    -2.9993454    3.3670131   -0.8042698 
C    -3.5571201   -0.6746823   -0.2905151 
C    -4.5397912    0.3853517   -0.3932400 
N    -5.3197377    1.2437421   -0.4846384 
H    -3.1902702   -0.7396151    0.7405448 
H    -2.7150882   -0.4564809   -0.9659727 
H    -4.0078717   -1.6352722   -0.5680144 
C     3.0078505   -1.5340613    0.2318903 
C     2.4843277   -2.8200444    0.6461851 
N     2.0471750   -3.8488163    0.9686932 
H     2.1892438   -0.9317821   -0.1950144 
H     3.7921165   -1.6739864   -0.5223699 
H     3.4322146   -1.0096252    1.0966815 
C    -0.5061598   -1.1330251    2.0471683 
C     0.6696452   -1.0049940    2.8815832 
N     1.6221996   -0.8864578    3.5393568 
H    -0.2627684   -0.8176749    1.0177948 
H    -0.8534333   -2.1735260    2.0387261 
H    -1.3012951   -0.4810749    2.4322453 
H    -0.4814042    0.1739802   -1.5815774 
F     0.4236374   -0.0590456   -0.7497249 
F    -1.2608177    0.3642738   -2.2873627 
