# Supplementary material for: Unusually Large Effects of Charge‐assisted C−H⋅⋅⋅F Hydrogen Bonds to Anionic Fluorine in Organic Solvents: Computational Study of 19F NMR Shifts versus Thermochemistry
Source: ChemistryOpen. 2022 Aug 19;11(12):e202200146. doi: 10.1002/open.202200146 (PMC9716039; doi:10.1002/open.202200146)
Supplement: Supplementary file 2 — Supporting Information [file OPEN-11-e202200146-s002.gz › paper_structures/FHF-_10-coord_cosmo.xyz]

63
Energy =
C    -3.7985591   -1.0388915   -0.7285862 
C    -4.4442066    0.2384350   -0.9495235 
N    -4.9447363    1.2743139   -1.1238025 
H    -2.7582919   -0.8687673   -0.4112740 
H    -4.3280499   -1.5973974    0.0535993 
H    -3.7900957   -1.6227173   -1.6575536 
C     1.2043629    3.4815731   -0.0421610 
C    -0.0897071    3.9962324   -0.4388746 
N    -1.1341757    4.3990938   -0.7556668 
H     1.9921339    3.9536069   -0.6422974 
H     1.2361279    2.3907043   -0.1950097 
H     1.3792310    3.7078075    1.0170991 
C    -1.5118678    1.4312779   -2.5296273 
C    -0.2432504    1.8536309   -3.0862100 
N     0.7768802    2.1917000   -3.5315265 
H    -2.0562145    0.8197022   -3.2595544 
H    -1.3375916    0.8380551   -1.6191032 
H    -2.1131186    2.3119857   -2.2730321 
C     3.7935457    1.3241083   -1.9080863 
C     4.1159023   -0.0604246   -2.1866189 
N     4.3765855   -1.1717052   -2.4115399 
H     2.7961871    1.5589289   -2.3039578 
H     4.5370650    1.9809641   -2.3773185 
H     3.7943726    1.4897712   -0.8225916 
C    -1.0193419   -3.4116890    0.2286962 
C     0.1096219   -4.0084526   -0.4538510 
N     1.0221127   -4.4761328   -1.0036230 
H    -0.9298263   -2.3134767    0.2058984 
H    -1.0416183   -3.7525177    1.2711228 
H    -1.9510905   -3.7086600   -0.2681822 
C     1.8564495    0.8685139    2.7023805 
C     3.1069189    1.3184765    2.1267510 
N     4.1051044    1.6794305    1.6508978 
H     1.2421277    0.4330024    1.9039830 
H     1.3141712    1.7153656    3.1432591 
H     2.0447436    0.1157162    3.4774304 
C    -1.3560316   -0.9892412    3.1733424 
C    -2.6755387   -1.5539917    2.9796844 
N    -3.7330907   -2.0039488    2.7982257 
H    -0.6530167   -1.7676081    3.4977002 
H    -1.3915901   -0.1960768    3.9305468 
H    -1.0093014   -0.5807481    2.2106967 
C    -2.5584154    2.1204064    1.4572562 
C    -1.5644658    2.6966828    2.3387386 
N    -0.7492414    3.1432283    3.0387093 
H    -3.4075195    1.7434416    2.0408163 
H    -2.0948642    1.2925215    0.8971985 
H    -2.9149599    2.8797210    0.7510158 
C     2.9823612   -2.0780097    0.6613480 
C     2.1815797   -2.5524115    1.7711385 
N     1.5275952   -2.9206583    2.6603582 
H     2.4797066   -1.2204232    0.1872466 
H     3.0978106   -2.8772960   -0.0806817 
H     3.9733969   -1.7698333    1.0167290 
H     1.5629584   -2.4544919   -2.8170747 
C     0.9518150   -1.5600720   -2.9891356 
C    -0.4433708   -1.9359464   -3.0933911 
N    -1.5645582   -2.2358719   -3.1752144 
H     1.0938626   -0.8659627   -2.1466092 
H     1.2788123   -1.0732231   -3.9160729 
H     0.2224254    0.0574057   -0.1349717 
F    -0.8884109   -0.2283188    0.1907858 
F     1.2492793    0.3293720   -0.4326562 
