# Supplementary material for: Unusually Large Effects of Charge‐assisted C−H⋅⋅⋅F Hydrogen Bonds to Anionic Fluorine in Organic Solvents: Computational Study of 19F NMR Shifts versus Thermochemistry
Source: ChemistryOpen. 2022 Aug 19;11(12):e202200146. doi: 10.1002/open.202200146 (PMC9716039; doi:10.1002/open.202200146)
Supplement: Supplementary file 2 — Supporting Information [file OPEN-11-e202200146-s002.gz › paper_structures/FHF-_9-coord_cosmo.xyz]

57
Energy =
C    -2.3028178   -2.6701906    0.2249706 
C    -3.5658027   -1.9658204    0.3195717 
N    -4.5734406   -1.3891220    0.3893538 
H    -1.9010804   -2.8393841    1.2316660 
H    -2.4505936   -3.6400232   -0.2662483 
H    -1.5959346   -2.0667602   -0.3643521 
C     3.3854890   -0.6665339   -0.1887879 
C     3.8876477   -0.8474778    1.1576479 
N     4.2763213   -0.9846170    2.2454522 
H     2.3039999   -0.4596066   -0.1522035 
H     3.5714789   -1.5694060   -0.7824772 
H     3.8965835    0.1809815   -0.6624032 
C     0.8731986   -2.0786907    2.4782428 
C     1.3558655   -3.1158024    1.5904186 
N     1.7399228   -3.9348800    0.8587678 
H    -0.0001301   -2.4333614    3.0399682 
H     1.6628116   -1.7969217    3.1857543 
H     0.5921722   -1.2008123    1.8740985 
C     2.0833735    2.1000188    2.0932966 
C     1.0557906    2.7976626    2.8382534 
N     0.2135223    3.3460737    3.4245519 
H     1.6059050    1.3523620    1.4417359 
H     2.7766261    1.6024464    2.7827687 
H     2.6421020    2.8057905    1.4657158 
C    -2.1479274    0.7613369    2.2941208 
C    -2.3277409   -0.4253267    3.1028963 
N    -2.4525662   -1.3914094    3.7395910 
H    -3.0752251    1.0000902    1.7579489 
H    -1.3420726    0.5854553    1.5627533 
H    -1.8697291    1.6120544    2.9296237 
C     1.6405109    1.1846792   -3.0442612 
C     2.2192438    2.1245511   -2.1061406 
N     2.6879295    2.8746600   -1.3502593 
H     1.2624706    1.7222218   -3.9227346 
H     0.8078488    0.6412336   -2.5719473 
H     2.4017631    0.4619733   -3.3667488 
C    -3.4600602    0.7952430   -2.1520749 
C    -3.7959460    1.6925251   -1.0668153 
N    -4.0531638    2.4149302   -0.1916324 
H    -4.2284094    0.0171429   -2.2397495 
H    -2.4841217    0.3222436   -1.9560722 
H    -3.4021794    1.3577555   -3.0923861 
C     1.0671297   -3.1041196   -2.4513819 
C     2.2501556   -2.5695925   -3.0919340 
N     3.1991313   -2.1202419   -3.5943382 
H     0.3852194   -2.2759216   -2.1986163 
H     1.3484853   -3.6272266   -1.5265490 
H     0.5596565   -3.8062134   -3.1249839 
C    -0.6174272    3.2219676   -0.2433376 
C    -0.8933172    3.3410557   -1.6602087 
N    -1.1141135    3.4279023   -2.7990034 
H     0.1597966    3.9402471    0.0440115 
H    -0.2675563    2.2018636   -0.0211011 
H    -1.5315994    3.4255159    0.3277865 
H    -0.1861515   -0.2158333   -0.6435671 
F     0.3116216    0.1773679    0.3488924 
F    -0.6544895   -0.5873355   -1.5875806 
