# Supplementary material for: Unusually Large Effects of Charge‐assisted C−H⋅⋅⋅F Hydrogen Bonds to Anionic Fluorine in Organic Solvents: Computational Study of 19F NMR Shifts versus Thermochemistry
Source: ChemistryOpen. 2022 Aug 19;11(12):e202200146. doi: 10.1002/open.202200146 (PMC9716039; doi:10.1002/open.202200146)
Supplement: Supplementary file 2 — Supporting Information [file OPEN-11-e202200146-s002.gz › paper_structures/FHF-_4-coord_cosmo.xyz]

27
Energy =
C    -0.2752478   -2.1238911   -1.1702199 
C     0.8343348   -1.6136864   -1.9484750 
N     1.7315138   -1.1924798   -2.5582257 
H    -0.1937565   -3.2138422   -1.0714048 
H    -0.2607709   -1.6606795   -0.1680053 
H    -1.2228028   -1.8792200   -1.6664892 
C    -3.0266414    0.1244873    0.8987896 
C    -3.5496188   -0.8799258   -0.0035104 
N    -3.9584405   -1.6972675   -0.7240456 
H    -3.6250879    0.1456696    1.8187787 
H    -3.0737592    1.1113593    0.4212104 
H    -1.9766866   -0.1119849    1.1525170 
C     2.9803942   -0.9436780    0.9007202 
C     3.4564078    0.3027744    0.3384541 
N     3.8292555    1.3097624   -0.1101314 
H     1.9018270   -0.8628627    1.1280669 
H     3.1424529   -1.7578241    0.1830937 
H     3.5288777   -1.1676317    1.8247628 
C     0.2216441    1.6528312   -0.6926473 
C    -0.8194086    1.3619273   -1.6560463 
N    -1.6622957    1.1131929   -2.4188423 
H     0.1750153    0.9190357    0.1308115 
H     0.0865689    2.6636917   -0.2878259 
H     1.2049942    1.5891981   -1.1748976 
H     0.1978510    0.3264643    2.4013023 
F    -0.0587613   -0.5830728    1.5184848 
F     0.4062227    1.0631227    3.1127582 
