# Supplementary material for: Unusually Large Effects of Charge‐assisted C−H⋅⋅⋅F Hydrogen Bonds to Anionic Fluorine in Organic Solvents: Computational Study of 19F NMR Shifts versus Thermochemistry
Source: ChemistryOpen. 2022 Aug 19;11(12):e202200146. doi: 10.1002/open.202200146 (PMC9716039; doi:10.1002/open.202200146)
Supplement: Supplementary file 2 — Supporting Information [file OPEN-11-e202200146-s002.gz › paper_structures/distances_TabS1/F-_8-coord_crest.xyz]

  49
        -74.58286598
 C         -0.9333547737        2.2588606896       -1.8760108003
 C         -2.2437696908        1.9312552766       -2.3333426320
 N         -3.2983353112        1.6418657435       -2.6773721535
 H         -0.2556938282        2.3760800090       -2.7204311966
 H         -0.9594868878        3.1756630734       -1.2881535121
 H         -0.5710152898        1.4439801712       -1.2427517690
 C         -0.9302565042       -2.2590502047        1.8769164484
 C         -2.2404434709       -1.9320202534        2.3353080900
 N         -3.2947427684       -1.6429293820        2.6804008414
 H         -0.9564056560       -3.1761070074        1.2894632265
 H         -0.2517467223       -2.3755283204        2.7207597337
 H         -0.5689800298       -1.4442237090        1.2429736799
 C         -2.6946457365       -1.4011229873       -1.0918665147
 C         -2.4101434944       -2.7230121004       -1.5486016900
 N         -2.1584419962       -3.7818135552       -1.9073285540
 H         -1.7610687045       -0.9215549284       -0.7940064345
 H         -3.1512161949       -0.8133731491       -1.8872782748
 H         -3.3613461030       -1.4433054636       -0.2313238955
 C          2.6955423166       -1.0917011796        1.3997134165
 C          2.4114501622       -1.5480052313        2.7218424287
 N          2.1600507583       -1.9065123082        3.7807942690
 H          1.7618405313       -0.7937941850        0.9204259282
 H          3.1517242619       -1.8873756421        0.8120195314
 H          3.3624346553       -0.2312813507        1.4413803378
 C          0.9326342558        1.8769715964        2.2579736669
 C          2.2424378239        2.3355137393        1.9296138600
 N          3.2964457935        2.6806511776        1.6394966275
 H          0.2542000040        2.7207449631        2.3753641373
 H          0.9598225975        1.2893279505        3.1748851675
 H          0.5705084011        1.2431844940        1.4434094179
 C          2.6931306901        1.0930260252       -1.4025386096
 C          2.4077816246        1.5499671187       -2.7241760728
 N          2.1554232555        1.9088864278       -3.7827572590
 H          3.3604280576        0.2329725189       -1.4452134600
 H          3.1493639935        1.8886093952       -0.8147540694
 H          1.7599573095        0.7943656153       -0.9226807998
 H         -1.7607042550        0.9206908454        0.7952605335
 C         -2.6940887384        1.3999957438        1.0941343149
 C         -2.4094844726        2.7220024057        1.5504785573
 N         -2.1576835052        3.7808595754        1.9090202307
 H         -3.1495987189        0.8121524140        1.8900849438
 H         -3.3617588437        1.4419315392        0.2343318946
 H          0.5699179121       -1.2440452508       -1.4436049052
 C          0.9314824719       -1.8782448964       -2.2581039423
 C          2.2421202608       -2.3353928855       -1.9311428450
 N          3.2967493585       -2.6795820963       -1.6421467547
 H          0.9569198078       -1.2913743084       -3.1755544715
 H          0.2535890828       -2.7226811829       -2.3738696715
 F          0.0000563039       -0.0001837477       -0.0002430918
