# Supplementary material for: Unusually Large Effects of Charge‐assisted C−H⋅⋅⋅F Hydrogen Bonds to Anionic Fluorine in Organic Solvents: Computational Study of 19F NMR Shifts versus Thermochemistry
Source: ChemistryOpen. 2022 Aug 19;11(12):e202200146. doi: 10.1002/open.202200146 (PMC9716039; doi:10.1002/open.202200146)
Supplement: Supplementary file 2 — Supporting Information [file OPEN-11-e202200146-s002.gz › paper_structures/distances_TabS1/ClF4-_12-coord_gp.xyz]

77
Energy =
H    -3.1450187   -1.1505647    3.6439207 
C    -2.2963755   -1.6048762    3.1165814 
C    -2.7347105   -2.0899248    1.8241494 
N    -3.0775567   -2.4792500    0.7833984 
H    -1.8668767   -2.4341735    3.6937379 
H    -1.5136430   -0.8510698    2.9588058 
H     3.2397718    1.0550086    3.6419777 
C     2.3858786    1.5238855    3.1363065 
C     2.8109889    2.0444680    1.8533122 
N     3.1431024    2.4624136    0.8202072 
H     1.9627830    2.3369307    3.7406841 
H     1.6013087    0.7747478    2.9658397 
H     2.2210207   -3.1771746   -3.5783418 
C     2.6434044   -2.4635424   -2.8604574 
C     3.1140200   -3.1665174   -1.6819321 
N     3.4883218   -3.7213487   -0.7304655 
H     1.8599022   -1.7521182   -2.5680150 
H     3.4687742   -1.9009262   -3.3169875 
H    -2.2001661    3.2799289   -3.4582636 
C    -2.6149834    2.5463336   -2.7562502 
C    -3.0736619    3.2160721   -1.5539156 
N    -3.4383375    3.7442321   -0.5837128 
H    -1.8282329    1.8274235   -2.4920650 
H    -3.4449370    1.9964164   -3.2198949 
H    -3.7128820    0.3916152   -0.1298456 
C    -4.7772170    0.4394941    0.1365069 
C    -4.9122242    0.4326915    1.5808251 
N    -4.9999227    0.4317616    2.7409223 
H    -5.1989964    1.3613589   -0.2815344 
H    -5.2870430   -0.4268001   -0.3004291 
H    -0.3291897    4.6535704    0.4393484 
C     0.0922646    3.8257460   -0.1432285 
C     0.1832603    4.1889764   -1.5447894 
N     0.2592581    4.4644311   -2.6724577 
H     1.0875853    3.5792565    0.2491215 
H    -0.5621432    2.9514450   -0.0313488 
H    -1.0281773   -3.5774722    0.1570934 
C    -0.0374511   -3.8126349   -0.2534353 
C    -0.1443678   -4.1357868   -1.6636600 
N    -0.2330707   -4.3788764   -2.7978253 
H     0.6184051   -2.9418177   -0.1242725 
H     0.3903696   -4.6566960    0.3004976 
H     5.2483411   -1.3488562   -0.3745861 
C     4.8331296   -0.4376645    0.0724488 
C     4.9845636   -0.4693388    1.5148020 
N     5.0854522   -0.4994739    2.6734381 
H     3.7659672   -0.3810212   -0.1805892 
H     5.3396727    0.4390327   -0.3472191 
H     2.8739152    2.2200416   -1.4540512 
C     2.6754994    1.9159935   -2.4927437 
C     3.7414227    1.0511725   -2.9598549 
N     4.5911454    0.3419456   -3.3198641 
H     1.7192516    1.3757607   -2.5243802 
H     2.5943801    2.8119516   -3.1204708 
H     2.0299150   -1.6750640    1.8429164 
C     2.3525796   -2.5918904    2.3529864 
C     1.1991948   -3.2505232    2.9357132 
N     0.2644813   -3.7709465    3.3931343 
H     3.0865166   -2.3303818    3.1251317 
H     2.8331717   -3.2391120    1.6051950 
H    -1.6915428   -1.2947204   -2.5438736 
C    -2.6465531   -1.8374135   -2.5172173 
C    -3.7187219   -0.9614196   -2.9478324 
N    -4.5731904   -0.2434627   -3.2780791 
H    -2.5710002   -2.7149780   -3.1710758 
H    -2.8332002   -2.1713014   -1.4855230 
H    -1.9555659    1.6292196    1.9177692 
C    -2.2714869    2.5320551    2.4562084 
C    -1.1109827    3.1743813    3.0429678 
N    -0.1706284    3.6819689    3.5032522 
H    -2.9967127    2.2502246    3.2294193 
H    -2.7601252    3.1992310    1.7315128 
Cl    0.0263512    0.0072029   -0.2457414 
F    -1.5958308    0.8622229   -0.2193655 
F     0.0406065   -0.0254662    1.5946587 
F     0.0119495    0.0400058   -2.0859817 
F     1.6485748   -0.8479067   -0.2750272 
