# Supplementary material for: Unusually Large Effects of Charge‐assisted C−H⋅⋅⋅F Hydrogen Bonds to Anionic Fluorine in Organic Solvents: Computational Study of 19F NMR Shifts versus Thermochemistry
Source: ChemistryOpen. 2022 Aug 19;11(12):e202200146. doi: 10.1002/open.202200146 (PMC9716039; doi:10.1002/open.202200146)
Supplement: Supplementary file 2 — Supporting Information [file OPEN-11-e202200146-s002.gz › paper_structures/distances_TabS1/F-_10-coord_crest.xyz]

  61
        -91.98675448
 C         -3.8541515776       -1.1406909738        0.6456779514
 C         -4.9552746693       -0.3292341241        0.2353311747
 N         -5.8284618944        0.3295974833       -0.1049685774
 H         -3.9130503357       -1.3406830504        1.7148767989
 H         -2.9232828221       -0.6126914100        0.4356462595
 H         -3.8613868499       -2.0783639804        0.0906496903
 C          3.7781017614       -2.9899060658       -0.6380036531
 C          2.9035899109       -2.5210133885       -1.6630858862
 N          2.1995936045       -2.1448689603       -2.4850790715
 H          4.3885582512       -3.8062320111       -1.0213746717
 H          3.1770323143       -3.3465509020        0.2014439855
 H          4.4243442856       -2.1737937375       -0.3091994253
 C         -1.4427818737        0.8535715600        3.0191479539
 C         -2.0091166763       -0.2845048575        3.6645081463
 N         -2.4627311187       -1.2192939192        4.1491093904
 H         -2.1166777164        1.7060643355        3.0895122496
 H         -0.4796401373        1.1003813862        3.4642144911
 H         -1.2920752337        0.6104706439        1.9624942427
 C          1.9144088039       -0.1823933161        1.1041005289
 C          2.1829237418        0.8142448452        2.0841163977
 N          2.3848914229        1.6308326852        2.8639772842
 H          2.0379142129       -1.1743055297        1.5346895202
 H          0.8834042927       -0.0714963633        0.7547578662
 H          2.5867416003       -0.0618169848        0.2562360403
 C          0.0546234743        3.1559574914        0.6125755696
 C         -1.0292399242        4.0799100680        0.7153051870
 N         -1.9069447673        4.8119708209        0.7925964252
 H          0.6207847752        3.1341641108        1.5427887860
 H         -0.3424758559        2.1588304987        0.4176837617
 H          0.7143766286        3.4409490852       -0.2059512439
 C         -2.8752285829        1.9329473799       -1.5565493638
 C         -2.4356293179        1.8119703155       -2.9076627552
 N         -2.0514785571        1.6940867533       -3.9812977437
 H         -2.7992945013        2.9670841214       -1.2228376711
 H         -2.2337983056        1.3102239852       -0.9281553409
 H         -3.9043799764        1.5902296157       -1.4590184384
 C          4.9783998560        2.1554463719        0.4963358503
 C          5.2809353054        0.7713234997        0.3180134121
 N          5.5159207520       -0.3398593297        0.1696134152
 H          4.4882689034        2.2981542941        1.4594502247
 H          5.8932113168        2.7443937325        0.4537764185
 H          4.2985110999        2.4715707962       -0.3003018104
 H         -1.3155399809       -2.7343931198        2.3496964034
 C         -0.8786212935       -2.8088448480        1.3543106725
 C          0.4387191454       -3.3426648302        1.4335588644
 N          1.5083871966       -3.7518130918        1.4930406638
 H         -0.8301608099       -1.8107096659        0.9145535452
 H         -1.4970821311       -3.4433245213        0.7208394500
 H         -1.1487406636       -1.1127935582       -1.4542112466
 C         -1.2054404085       -1.7970636149       -2.3035634574
 C         -2.0581865046       -2.8834233050       -1.9542874665
 N         -2.7443262376       -3.7447121090       -1.6336430041
 H         -1.6052743354       -1.2583840211       -3.1612729074
 H         -0.2027069447       -2.1620054773       -2.5247040319
 H          0.3207667600        0.7026660466       -1.5156673029
 C          0.9643862587        0.8683070476       -2.3810943222
 C          1.9827187879        1.7956438300       -2.0316385996
 N          2.8008392004        2.5402960047       -1.7263849782
 H          0.3592054803        1.2544957560       -3.2001594266
 H          1.4167661824       -0.0823966723       -2.6656636867
 F         -0.9391012017        0.1567481330        0.1111633181
