# Supplementary material for: Unusually Large Effects of Charge‐assisted C−H⋅⋅⋅F Hydrogen Bonds to Anionic Fluorine in Organic Solvents: Computational Study of 19F NMR Shifts versus Thermochemistry
Source: ChemistryOpen. 2022 Aug 19;11(12):e202200146. doi: 10.1002/open.202200146 (PMC9716039; doi:10.1002/open.202200146)
Supplement: Supplementary file 2 — Supporting Information [file OPEN-11-e202200146-s002.gz › paper_structures/distances_TabS1/FHF-_10-coord_gp.xyz]

63
Energy =
C    -3.7049263   -0.9487335   -0.2890450 
C    -4.5335977    0.2410682   -0.3100908 
N    -5.1753758    1.2118469   -0.3238583 
H    -2.6733011   -0.6720933   -0.0227273 
H    -4.0811064   -1.6676357    0.4505480 
H    -3.6733518   -1.4132773   -1.2842325 
C     1.5592127    3.2114593   -1.3198351 
C     0.3319508    3.8856450   -0.9443051 
N    -0.6578149    4.4157977   -0.6403580 
H     1.7774794    3.4005199   -2.3783414 
H     1.4493919    2.1247189   -1.1760939 
H     2.3839318    3.5635302   -0.6866901 
C    -1.9741906    1.5955270   -2.2905070 
C    -0.9564214    1.7947952   -3.3051718 
N    -0.1299363    1.9472731   -4.1097062 
H    -2.8103524    1.0201062   -2.7053560 
H    -1.5460085    1.0358124   -1.4447942 
H    -2.3375136    2.5642680   -1.9264240 
C     4.4689890    1.0348974   -0.9527094 
C     5.4146095   -0.0105892   -0.6077490 
N     6.1592498   -0.8573029   -0.3209700 
H     3.4506541    0.6218923   -1.0149627 
H     4.7352196    1.4828401   -1.9188695 
H     4.4652311    1.8118564   -0.1755957 
C    -0.8800784   -3.2540362   -0.0332823 
C     0.1362912   -3.8386740   -0.8867282 
N     0.9622373   -4.2948194   -1.5672963 
H    -0.7282123   -2.1659448    0.0434650 
H    -0.8311374   -3.6928483    0.9707057 
H    -1.8745863   -3.4383868   -0.4567468 
C     1.3717966    1.0905272    2.5938657 
C     2.3914533    1.9890129    2.0894115 
N     3.2046178    2.7085972    1.6720469 
H     0.7076349    0.7832935    1.7722687 
H     0.7694937    1.5869184    3.3662467 
H     1.8317352    0.1882523    3.0176855 
C    -1.3862677   -1.2397736    3.1308986 
C    -2.4823766   -2.1573132    2.8878955 
N    -3.3558128   -2.8914517    2.6581655 
H    -0.4991095   -1.7895544    3.4749417 
H    -1.6695602   -0.4828759    3.8735660 
H    -1.1233427   -0.7336871    2.1885997 
C    -2.3113650    2.4342313    1.5168246 
C    -1.9992821    2.3385726    2.9289733 
N    -1.7219772    2.2327133    4.0545934 
H    -3.3899895    2.3208588    1.3466734 
H    -1.7782136    1.6347801    0.9780541 
H    -1.9802485    3.3987138    1.1082650 
C     2.9675595   -2.3532296    0.5385521 
C     2.2548123   -2.5188546    1.7898677 
N     1.6706341   -2.6318023    2.7898719 
H     2.5091532   -1.5246728   -0.0255064 
H     2.8897628   -3.2670466   -0.0639974 
H     4.0256939   -2.1266911    0.7227696 
H     1.0196023   -2.3872730   -3.5594903 
C     0.4986865   -1.4271433   -3.4538145 
C    -0.9191752   -1.6624209   -3.2606210 
N    -2.0555663   -1.8463540   -3.0932226 
H     0.9044994   -0.8961785   -2.5774182 
H     0.6544298   -0.8028309   -4.3424928 
H     0.4124805    0.0188447   -0.3055987 
F    -0.6352861   -0.0125441    0.2400419 
F     1.4061201    0.0570790   -0.8129138 
