# Supplementary material for: Unusually Large Effects of Charge‐assisted C−H⋅⋅⋅F Hydrogen Bonds to Anionic Fluorine in Organic Solvents: Computational Study of 19F NMR Shifts versus Thermochemistry
Source: ChemistryOpen. 2022 Aug 19;11(12):e202200146. doi: 10.1002/open.202200146 (PMC9716039; doi:10.1002/open.202200146)
Supplement: Supplementary file 2 — Supporting Information [file OPEN-11-e202200146-s002.gz › paper_structures/distances_TabS1/ClF2-_10-coord_gp.xyz]

63
Energy =
C    -0.6468209   -2.2621930    2.8340229 
C    -2.0239658   -2.2916005    3.2875323 
N    -3.1383222   -2.2968305    3.6230338 
H    -0.4683236   -3.0897243    2.1314632 
H     0.0417912   -2.3388165    3.6847628 
H    -0.4740236   -1.3149238    2.3011997 
C    -2.0889628    0.7691392   -3.1678880 
C    -2.9852967    0.9229603   -2.0379625 
N    -3.7057298    1.0490281   -1.1340181 
H    -1.9840660    1.7323112   -3.6830257 
H    -2.4789716   -0.0000859   -3.8457668 
H    -1.1011523    0.4499353   -2.8096266 
C    -3.0331726   -2.0933684   -0.0828185 
C    -2.8755878   -2.3106043   -1.5079064 
N    -2.7453440   -2.4901977   -2.6499923 
H    -4.0680236   -1.8087933    0.1420947 
H    -2.7763117   -3.0108178    0.4602871 
H    -2.3693829   -1.2819768    0.2485864 
C     1.8747807    2.8937963   -2.4114054 
C     1.8951670    3.3580855   -1.0380812 
N     1.9049440    3.7309624    0.0633532 
H     1.6378902    1.8188372   -2.4284510 
H     1.0972907    3.4362099   -2.9645990 
H     2.8593018    3.0523358   -2.8693502 
C     4.0871875    0.3585972   -0.5808693 
C     4.7783483    1.3634324   -1.3677294 
N     5.3175121    2.1670533   -2.0134629 
H     4.6646488   -0.5750593   -0.5759142 
H     3.9512214    0.7011178    0.4530756 
H     3.0996641    0.1525888   -1.0219318 
C    -1.5221869    3.4070715    0.2167151 
C    -1.4206136    3.7004416   -1.1995512 
N    -1.3329363    3.9337086   -2.3360334 
H    -2.4931349    3.7374663    0.6043938 
H    -0.7179604    3.9183994    0.7592687 
H    -1.4255219    2.3257696    0.3867707 
C     2.5180409   -2.4372748    0.9682006 
C     3.2702082   -3.0499298   -0.1100986 
N     3.8678531   -3.5377710   -0.9810354 
H     1.7636488   -1.7508676    0.5577187 
H     1.9995809   -3.2140859    1.5427766 
H     3.1715240   -1.8610170    1.6365019 
C    -3.8157730    0.9577576    2.3330429 
C    -2.9253955    1.8733652    3.0226306 
N    -2.2193781    2.6161216    3.5733158 
H    -3.6617942   -0.0648014    2.7038113 
H    -3.6232940    0.9807222    1.2508547 
H    -4.8597861    1.2459814    2.5138725 
C     1.0890097    1.8813438    2.7201023 
C     2.1690243    0.9250695    2.8526603 
N     3.0357100    0.1532674    2.9446413 
H     0.2099116    1.3866503    2.2819869 
H     1.4002249    2.6944043    2.0475572 
H     0.8092070    2.2931569    3.6974236 
H     1.3884740   -3.8709300   -2.6214464 
C     0.5166469   -3.2934877   -2.2890786 
C     0.0730502   -3.7757871   -0.9964119 
N    -0.2777683   -4.1574622    0.0450841 
H    -0.3060476   -3.3810999   -3.0103263 
H     0.8030159   -2.2323511   -2.2130560 
Cl    0.0877940    0.0262544   -0.4362062 
F     1.2002716   -0.2087794   -1.9419775 
F    -1.0544538    0.2549228    1.0579198 
