# Supplementary material for: Unusually Large Effects of Charge‐assisted C−H⋅⋅⋅F Hydrogen Bonds to Anionic Fluorine in Organic Solvents: Computational Study of 19F NMR Shifts versus Thermochemistry
Source: ChemistryOpen. 2022 Aug 19;11(12):e202200146. doi: 10.1002/open.202200146 (PMC9716039; doi:10.1002/open.202200146)
Supplement: Supplementary file 2 — Supporting Information [file OPEN-11-e202200146-s002.gz › paper_structures/distances_TabS1/F-_8-coord_gp.xyz]

49
Energy =
C    -0.9195352    2.3094973   -1.8217798 
C    -2.2759820    2.0014293   -2.2292262 
N    -3.3644463    1.7223744   -2.5333603 
H    -0.2711978    2.4073601   -2.7023922 
H    -0.9028247    3.2472574   -1.2508281 
H    -0.5356538    1.4904548   -1.1789048 
C    -0.9167696   -2.3101081    1.8226353 
C    -2.2729396   -2.0026063    2.2314317 
N    -3.3612138   -1.7240012    2.5366563 
H    -0.9002376   -3.2478362    1.2516267 
H    -0.2675221   -2.4077386    2.7026026 
H    -0.5338562   -1.4908809    1.1794224 
C    -2.6433418   -1.3869083   -1.1323711 
C    -2.3263603   -2.7758992   -1.4017689 
N    -2.0403001   -3.8850038   -1.6088298 
H    -1.7310222   -0.8582492   -0.7974857 
H    -3.0343040   -0.8898427   -2.0289884 
H    -3.3966259   -1.3254362   -0.3362363 
C     2.6440764   -1.1330566    1.3850550 
C     2.3279912   -1.4024340    2.7742538 
N     2.0426436   -1.6094825    3.8835443 
H     1.7314732   -0.7979143    0.8570488 
H     3.0344578   -2.0297566    0.8876808 
H     3.3975237   -0.3371144    1.3230905 
C     0.9189441    1.8224921    2.3092467 
C     2.2750055    2.2309319    2.0008014 
N     3.3631699    2.5358657    1.7214491 
H     0.2699915    2.7026257    2.4073335 
H     0.9029177    1.2514902    3.2469885 
H     0.5352836    1.1793700    1.4902944 
C     2.6421998    1.1340671   -1.3875611 
C     2.3247019    1.4031724   -2.7764908 
N     2.0382227    1.6099769   -3.8855351 
H     3.3961012    0.3385063   -1.3262284 
H     3.0325979    2.0310001   -0.8906217 
H     1.7302536    0.7985148   -0.8586786 
H    -1.7306566    0.8573010    0.7991759 
C    -2.6428934    1.3855359    1.1349522 
C    -2.3262787    2.7746632    1.4040771 
N    -2.0405082    3.8838875    1.6108967 
H    -3.0327617    0.8882713    2.0319358 
H    -3.3969168    1.3237415    0.3395427 
H     0.5344183   -1.1793031   -1.4907633 
C     0.9175821   -1.8222616   -2.3100723 
C     2.2741270   -2.2300682   -2.0029177 
N     3.3626979   -2.5344869   -1.7245896 
H     0.9003944   -1.2512816   -3.2478066 
H     0.2689386   -2.7026934   -2.4075218 
F     0.0000347   -0.0000796    0.0000143 
