# Supplementary material for: Unusually Large Effects of Charge‐assisted C−H⋅⋅⋅F Hydrogen Bonds to Anionic Fluorine in Organic Solvents: Computational Study of 19F NMR Shifts versus Thermochemistry
Source: ChemistryOpen. 2022 Aug 19;11(12):e202200146. doi: 10.1002/open.202200146 (PMC9716039; doi:10.1002/open.202200146)
Supplement: Supplementary file 2 — Supporting Information [file OPEN-11-e202200146-s002.gz › paper_structures/distances_TabS1/FHF-_12-coord_cosmo.xyz]

75
Energy =
C     3.3346020   -1.3167470    1.8029820 
C     4.3422630   -1.9397690    0.9701060 
N     5.1392670   -2.4399800    0.2860340 
H     2.6084460   -0.7935430    1.1608010 
H     3.8043070   -0.6054140    2.4937760 
H     2.8027000   -2.0853520    2.3800010 
C    -1.5524880   -1.0073220   -2.6212820 
C    -0.3468740   -1.4503340   -3.2914540 
N     0.6149600   -1.8117980   -3.8360530 
H    -1.3214390   -0.6616030   -1.6032270 
H    -2.2631150   -1.8397190   -2.5628920 
H    -2.0083410   -0.1880480   -3.1903090 
C     3.6372530   -0.9909110   -2.5252950 
C     4.4831940    0.1730630   -2.6866720 
N     5.1505180    1.1184880   -2.8082070 
H     3.1666090   -1.2564490   -3.4798550 
H     4.2338570   -1.8366650   -2.1615270 
H     2.8424740   -0.7708120   -1.7977180 
C    -2.4686540    2.3547470   -1.4845200 
C    -2.8899680    3.4938240   -0.6968120 
N    -3.2297970    4.3981180   -0.0484710 
H    -2.0789410    2.6887280   -2.4538140 
H    -1.6920940    1.7919820   -0.9444890 
H    -3.3222000    1.6816170   -1.6485380 
C    -0.3290910    3.2346410    1.6643810 
C     0.3160600    3.8328030    0.5140090 
N     0.8348580    4.2965570   -0.4180220 
H    -0.5593770    2.1835320    1.4331890 
H     0.3428990    3.2834570    2.5299190 
H    -1.2571110    3.7722080    1.8931050 
C    -4.4913840   -2.7420810   -0.4021690 
C    -4.5997100   -1.3700560   -0.8545760 
N    -4.6857990   -0.2689730   -1.2194380 
H    -4.7311340   -2.7922370    0.6681540 
H    -3.4702780   -3.1174360   -0.5652450 
H    -5.1944440   -3.3751510   -0.9581790 
C     0.6165720    0.2250230    3.4616550 
C    -0.6353600    0.6464560    4.0563110 
N    -1.6457830    0.9868750    4.5208090 
H     1.3848530    0.9960220    3.6080590 
H     0.4676420    0.0720180    2.3836940 
H     0.9547610   -0.7104570    3.9236650 
C     1.2925390   -3.3267250   -0.7587010 
C    -0.1091090   -3.6862110   -0.8067570 
N    -1.2399920   -3.9568570   -0.8416650 
H     1.7803800   -3.8519630    0.0714350 
H     1.7781620   -3.6008640   -1.7029440 
H     1.3781670   -2.2391010   -0.6088550 
C    -3.6440630    1.1035100    1.7630920 
C    -4.2766310   -0.0965840    2.2698390 
N    -4.7771150   -1.0662310    2.6730200 
H    -3.3886540    1.7652020    2.5994810 
H    -2.7243220    0.8339680    1.2239360 
H    -4.3284710    1.6208980    1.0805060 
H     3.5045010    3.0181470   -0.3916780 
C     3.5568490    2.1041550    0.2119600 
C     3.2523730    2.4079100    1.5946390 
N     2.9907350    2.6325190    2.7058940 
H     4.5655260    1.6808960    0.1316010 
H     2.8185680    1.3772720   -0.1604280 
H     1.2458640    1.1131750   -2.1645840 
C     1.3215130    1.9477130   -2.8786340 
C     0.2450930    1.8811130   -3.8435050 
N    -0.6340050    1.8307710   -4.6040880 
H     1.2599130    2.8907100   -2.3172400 
H     2.2893770    1.9016660   -3.3936300 
H    -2.0181900   -1.9436020    3.0868480 
C    -1.5683850   -2.3158270    2.1582780 
C    -0.2987460   -2.9518540    2.4420060 
N     0.7285690   -3.4484620    2.6689090 
H    -1.4123780   -1.4754290    1.4632090 
H    -2.2497200   -3.0432220    1.7024000 
H     0.2801080    0.0829900    0.0017460 
F    -0.7771530    0.2758520    0.3906900 
F     1.3456100   -0.1224210   -0.3844270 
