# Supplementary material for: Unusually Large Effects of Charge‐assisted C−H⋅⋅⋅F Hydrogen Bonds to Anionic Fluorine in Organic Solvents: Computational Study of 19F NMR Shifts versus Thermochemistry
Source: ChemistryOpen. 2022 Aug 19;11(12):e202200146. doi: 10.1002/open.202200146 (PMC9716039; doi:10.1002/open.202200146)
Supplement: Supplementary file 2 — Supporting Information [file OPEN-11-e202200146-s002.gz › paper_structures/distances_TabS1/FHF-_11-coord_crest.xyz]

  69
       -105.94758398
 C         -2.0971599891       -1.8981280571       -2.3491860895
 C         -1.1754645443       -2.1419002456       -3.4123499731
 N         -0.4222612060       -2.3334287292       -4.2537003708
 H         -1.5996087929       -1.3205385725       -1.5721613615
 H         -2.9477666887       -1.3305181804       -2.7223216728
 H         -2.4399358257       -2.8418675437       -1.9277019748
 C          4.2402720797       -1.1461605779        0.7016539979
 C          4.6426355733       -2.3718878614        0.0889336852
 N          4.9407604331       -3.3577476752       -0.4124179929
 H          3.3060482911       -0.8169708356        0.2494675361
 H          4.9999530862       -0.3799165013        0.5528610591
 H          4.0752358514       -1.3022692150        1.7679016373
 C          1.4407272089       -3.1965196603       -1.3235246958
 C          0.4442262197       -3.7456232332       -0.4629319190
 N         -0.3607987813       -4.1650151876        0.2363843389
 H          2.4128205126       -3.6362685891       -1.1029425653
 H          1.1756932809       -3.3778130220       -2.3643927502
 H          1.4918781794       -2.1212041311       -1.1563869560
 C          2.5064222150        1.7415328910        1.9854621155
 C          1.4954430716        2.6257920733        2.4647454410
 N          0.6623748008        3.3225075605        2.8303880788
 H          3.3997253023        2.2986727187        1.7073706377
 H          2.1240437167        1.2217391466        1.1082462218
 H          2.7503659127        1.0067669609        2.7524855507
 C         -2.1244402157        1.5074529440        2.7690354053
 C         -2.4203208169        0.4191017009        3.6428156216
 N         -2.6388233949       -0.4818330770        4.3165006938
 H         -1.6861422598        1.1061082110        1.8564728305
 H         -1.4044198803        2.1816684575        3.2323645485
 H         -3.0338587685        2.0518834867        2.5181153048
 C          3.5268882775        1.9415909203       -1.8710909919
 C          4.5830117048        2.1275711989       -0.9284992919
 N          5.4211980399        2.2588372766       -0.1587058545
 H          2.9355815139        2.8548475017       -1.9544736608
 H          2.8779607764        1.1398495322       -1.5214235396
 H          3.9373100145        1.6737044127       -2.8433671491
 C         -3.9114395231        0.9882591774       -0.8126803218
 C         -4.3129242574        2.1116773345       -0.0287332207
 N         -4.6103110311        3.0142236561        0.6112087970
 H         -3.7472043155        1.2949747816       -1.8463093822
 H         -4.6691313313        0.2069232568       -0.7676377422
 H         -2.9750917080        0.5979205800       -0.4176259790
 C         -0.8376140488        3.3042495453       -0.2850954825
 C          0.1740471614        3.6889965562       -1.2139179017
 N          0.9958391193        3.9742962762       -1.9598082235
 H         -1.8008208259        3.7187591356       -0.5777397577
 H         -0.5719963842        3.6501262121        0.7139343659
 H         -0.9065127856        2.2178063742       -0.2775731663
 H         -3.1652752084       -2.2268449189        2.3242071268
 C         -2.9277340734       -2.3489731043        1.2683733009
 C         -4.1255825052       -2.3635151627        0.4916973512
 N         -5.0753405981       -2.3577959143       -0.1489886481
 H         -2.3098756770       -1.5123750866        0.9473431478
 H         -2.3685412802       -3.2715594806        1.1124378786
 H         -0.5193196037       -1.7255907604        3.5551353028
 C          0.2062279061       -1.8778089772        2.7569184456
 C          1.5190587614       -1.5673917414        3.2182790373
 N          2.5772058689       -1.2980191722        3.5662273005
 H         -0.0360290199       -1.2162153087        1.9268277916
 H          0.1663236053       -2.9080367590        2.4049394421
 H          0.8121126822        1.9462874100       -3.7335262482
 C          0.2864436165        1.0134277799       -3.5351052280
 C         -1.1215160313        1.2516124837       -3.5291004942
 N         -2.2511352752        1.4389341521       -3.5186526227
 H          0.5883585278        0.6388236785       -2.5586259857
 H          0.5278956662        0.2666751097       -4.2903517122
 H          0.2396039051       -0.0286770202       -0.2067633293
 F         -0.8375031884       -0.0100314094        0.1185312072
 F          1.3047130930       -0.0440688097       -0.5403619144
