# Supplementary material for: Unusually Large Effects of Charge‐assisted C−H⋅⋅⋅F Hydrogen Bonds to Anionic Fluorine in Organic Solvents: Computational Study of 19F NMR Shifts versus Thermochemistry
Source: ChemistryOpen. 2022 Aug 19;11(12):e202200146. doi: 10.1002/open.202200146 (PMC9716039; doi:10.1002/open.202200146)
Supplement: Supplementary file 2 — Supporting Information [file OPEN-11-e202200146-s002.gz › paper_structures/distances_TabS1/ClF2-_12-coord_crest.xyz]

  75
       -118.65442702
 C         -2.6838689181       -2.3544425172       -1.5996613702
 C         -3.7359353777       -1.7389303452       -2.3366747819
 N         -4.5682962627       -1.2085631311       -2.9205624596
 H         -1.8716248886       -2.6322262635       -2.2726185980
 H         -3.0509213417       -3.2346506825       -1.0736232921
 H         -2.3085219629       -1.6364790439       -0.8710150418
 C         -0.6469837476        3.7554210921        0.1167683375
 C         -1.9105515192        3.8034694222       -0.5394567542
 N         -2.9255620603        3.8195231836       -1.0718908100
 H         -0.2720625360        2.7323948002        0.0735248431
 H         -0.7621744413        4.0451625032        1.1609876823
 H          0.0648176776        4.4184806269       -0.3744075800
 C         -1.9293335298        1.2485251285       -3.0468037807
 C         -0.6524815801        1.4424684402       -3.6493732824
 N          0.3786846079        1.5995315123       -4.1243012394
 H         -2.4480995128        2.2033808292       -2.9669661986
 H         -1.7884633558        0.8427523272       -2.0457078670
 H         -2.5230799112        0.5492253709       -3.6337944886
 C          2.3408879911        2.8549398998        2.1530817700
 C          3.2170744260        2.3097647831        3.1408049532
 N          3.9107369289        1.8493085078        3.9275953235
 H          2.1930838450        2.1140673920        1.3690421189
 H          1.3797541381        3.0914890916        2.6110918413
 H          2.7710806616        3.7545801250        1.7155192899
 C          4.7104288070       -2.1530017429       -0.1526632840
 C          5.0208711883       -2.3746853674       -1.5293831299
 N          5.2621905685       -2.5362353007       -2.6373567298
 H          4.1207450532       -2.9861229541        0.2333388281
 H          4.1253800652       -1.2386000898       -0.0642600659
 H          5.6274377388       -2.0499149082        0.4254733654
 C         -1.9374700229        0.9800299713        3.1030130855
 C         -1.2874954521        2.2325407588        3.2931690724
 N         -0.7523158478        3.2383380004        3.4224215231
 H         -1.3962624168        0.2019604130        3.6415520467
 H         -1.9321943468        0.7392263233        2.0402578153
 H         -2.9696095693        1.0293315209        3.4444495376
 C          0.1087500265       -3.4593528163        0.2557633350
 C          1.3892020947       -3.8073818435        0.7762043810
 N          2.4256248987       -4.0711090755        1.1884301231
 H         -0.6431503392       -4.1759137677        0.5835419502
 H          0.1532422614       -3.4457665748       -0.8342480877
 H         -0.1623321758       -2.4657323243        0.6117750690
 C         -5.0419168339        1.3583874820       -0.7744299776
 C         -4.7938143573        0.6505175247        0.4400607963
 N         -4.6122317184        0.0874937639        1.4206268933
 H         -4.3132071796        2.1647114432       -0.8799912058
 H         -6.0463360010        1.7794927607       -0.7512538294
 H         -4.9535120208        0.6702215433       -1.6160810545
 C          2.4500134759       -1.1943525832        2.9179928854
 C          1.0950477059       -1.4059764337        3.3055942041
 N          0.0041068539       -1.5779686072        3.6113688153
 H          2.9513196879       -0.5495931766        3.6393530273
 H          2.9593132534       -2.1545616838        2.8454009823
 H          2.4659738749       -0.7103239298        1.9428965911
 H          3.0682499300       -1.5039319056       -3.5350692056
 C          2.1617467637       -1.0177742268       -3.1765021276
 C          1.1039602106       -1.9675449233       -3.0735197539
 N          0.2525458639       -2.7281577835       -2.9744466298
 H          1.8641620868       -0.2152913519       -3.8512510610
 H          2.3484467767       -0.6003391786       -2.1884171000
 H          3.8222634519        2.7166680741       -2.7961038419
 C          2.8639430320        2.6525946720       -2.2833849781
 C          2.5660310932        3.8887540575       -1.6355617498
 N          2.3154430680        4.8713837891       -1.1022609702
 H          2.9077921627        1.8645246764       -1.5331880062
 H          2.0751176982        2.4166198748       -2.9999986103
 H         -2.0293558069       -2.1981516946        2.9976386800
 C         -3.0669206767       -2.4278183203        2.7502876789
 C         -3.1046765792       -3.5462396501        1.8663640628
 N         -3.1208751986       -4.4383167535        1.1468035868
 H         -3.6146724319       -2.6588205653        3.6628135949
 H         -3.5253837509       -1.5666664629        2.2599705398
 CL         0.5757445055        0.2271272067       -0.0472991884
 F         -1.3177203099        0.1989828959       -0.0151878024
 F          2.5033254795        0.2854926601       -0.0676844005
