# Supplementary material for: Unusually Large Effects of Charge‐assisted C−H⋅⋅⋅F Hydrogen Bonds to Anionic Fluorine in Organic Solvents: Computational Study of 19F NMR Shifts versus Thermochemistry
Source: ChemistryOpen. 2022 Aug 19;11(12):e202200146. doi: 10.1002/open.202200146 (PMC9716039; doi:10.1002/open.202200146)
Supplement: Supplementary file 2 — Supporting Information [file OPEN-11-e202200146-s002.gz › paper_structures/distances_TabS1/ClF2-_12-coord_gp.xyz]

75
Energy =
C    -2.9005806   -0.0152129   -2.7085098 
C    -2.5324653    1.3764906   -2.8722974 
N    -2.2335433    2.4952300   -2.9870438 
H    -3.9853921   -0.1496207   -2.7924729 
H    -2.5773637   -0.3688299   -1.7182313 
H    -2.3977683   -0.6205678   -3.4725918 
C     1.4852422    2.5185464    2.6223981 
C     0.0959987    2.8953584    2.7874007 
N    -1.0222680    3.1956269    2.9032325 
H     1.7583311    1.7790339    3.3850446 
H     2.1441160    3.3906600    2.7075134 
H     1.6295067    2.0635362    1.6313112 
C    -0.2205203    3.8072702   -0.6562422 
C     0.9694748    4.4211769   -1.2113568 
N     1.9308697    4.8942133   -1.6644747 
H     0.0301126    2.8006499   -0.2956139 
H    -0.9926288    3.7090512   -1.4328513 
H    -0.6064733    4.3998555    0.1824235 
C     3.3766935   -0.5182227    1.8957307 
C     3.8562809   -1.8373577    1.5354412 
N     4.2150229   -2.9019603    1.2311287 
H     2.6517443   -0.5913779    2.7197366 
H     4.2071734    0.1327764    2.1971435 
H     2.8727545   -0.0521651    1.0356228 
C     2.4554066   -2.1282418   -1.7433081 
C     3.3334027   -1.0785999   -2.2223178 
N     4.0317565   -0.2320836   -2.6073777 
H     2.1140431   -2.7485434   -2.5801706 
H     1.5776094   -1.6731532   -1.2647610 
H     2.9793149   -2.7579191   -1.0126121 
C    -1.9052212   -0.2583646    3.2502892 
C    -0.5126368   -0.3945811    3.6290627 
N     0.6073557   -0.5005132    3.9244473 
H    -2.0072920   -0.4639475    2.1745284 
H    -2.2472893    0.7624687    3.4613746 
H    -2.5175083   -0.9818451    3.8017869 
C    -1.2078170   -3.1705822   -1.9938470 
C    -0.3032041   -4.2443594   -1.6352644 
N     0.4409727   -5.0864071   -1.3321996 
H    -2.1865153   -3.5655981   -2.2946488 
H    -0.7837829   -2.5778673   -2.8176773 
H    -1.3596374   -2.5021467   -1.1329812 
C    -3.1565556    2.1090299    0.5667947 
C    -4.2813572    1.3757922    1.1129094 
N    -5.1706334    0.7727557    1.5588493 
H    -3.4766639    2.7408972   -0.2708968 
H    -2.4032918    1.3955564    0.2067098 
H    -2.6933823    2.7284136    1.3482926 
C     0.6461146   -3.1782301    1.6460874 
C    -0.7005267   -3.4168515    2.1274532 
N    -1.7816975   -3.6009663    2.5144158 
H     0.9289912   -3.9447064    0.9130125 
H     0.6884947   -2.1893177    1.1697785 
H     1.3558627   -3.1937571    2.4813473 
H     1.4248199    1.5255930   -2.2670000 
C     1.1958722    1.5407256   -3.3427742 
C     0.6195619    0.2660939   -3.7228864 
N     0.1529870   -0.7572738   -4.0193540 
H     2.1283470    1.7112511   -3.8940203 
H     0.4815894    2.3464765   -3.5530229 
H     3.7203023    3.4388797   -1.3004361 
C     4.4788122    2.7108337   -0.9789379 
C     4.5729204    2.7058113    0.4680272 
N     4.6480595    2.7015103    1.6291231 
H     5.4471879    2.9885411   -1.4153329 
H     4.2044576    1.7132338   -1.3511303 
H    -3.5536182   -2.7824770    1.2537527 
C    -4.5552441   -2.5231875    0.8815934 
C    -4.5979415   -2.6073511   -0.5653522 
N    -4.6317486   -2.6744322   -1.7264619 
H    -5.2786273   -3.2242097    1.3181547 
H    -4.8081768   -1.5025710    1.2027946 
Cl   -0.0444625    0.1055009   -0.0457784 
F    -1.6729824   -0.8328392    0.1458978 
F     1.5778948    1.0553401   -0.2372696 
