# Supplementary material for: Unusually Large Effects of Charge‐assisted C−H⋅⋅⋅F Hydrogen Bonds to Anionic Fluorine in Organic Solvents: Computational Study of 19F NMR Shifts versus Thermochemistry
Source: ChemistryOpen. 2022 Aug 19;11(12):e202200146. doi: 10.1002/open.202200146 (PMC9716039; doi:10.1002/open.202200146)
Supplement: Supplementary file 2 — Supporting Information [file OPEN-11-e202200146-s002.gz › paper_structures/distances_TabS1/ClF4-_10-coord_gp.xyz]

65
Energy =
H    -2.0392322   -1.2686711    3.2799833 
C    -2.8884357   -0.6480573    2.9575322 
C    -3.9128442   -1.4891760    2.3672423 
N    -4.7172918   -2.1725334    1.8779521 
H    -2.5223241    0.0758035    2.2187577 
H    -3.2931620   -0.1031669    3.8195177 
H     1.2358515    3.1095421    2.2619346 
C     1.8325507    3.9583091    1.9006557 
C     1.0841267    4.6999195    0.9037042 
N     0.4814243    5.2810384    0.0957721 
H     2.7615798    3.5764531    1.4529620 
H     2.0823803    4.6115785    2.7467949 
H     1.9585164   -3.1890965   -1.7659088 
C     2.9069446   -2.7938253   -2.1578746 
C     3.9420237   -2.9654127   -1.1558306 
N     4.7654487   -3.0938067   -0.3437353 
H     2.7923075   -1.7292181   -2.4071422 
H     3.1734000   -3.3435042   -3.0700785 
H    -0.9767749    0.2518670   -2.9000150 
C    -0.5568712   -0.7649505   -2.8855113 
C    -1.6325240   -1.7331449   -2.9791154 
N    -2.5050646   -2.5005999   -3.0392631 
H    -0.0080545   -0.8979733   -1.9432740 
H     0.1408405   -0.8806432   -3.7241864 
H    -3.1110656   -0.2601658   -0.7559365 
C    -4.1910034   -0.2632046   -0.9555397 
C    -4.8091355    0.8458661   -0.2528287 
N    -5.2845108    1.7429198    0.3150867 
H    -4.3422513   -0.1683199   -2.0370854 
H    -4.6124936   -1.2125926   -0.6033045 
H    -1.7839556    2.6018208    0.6816286 
C    -2.2670478    3.2785562   -0.0363333 
C    -2.1512109    2.7270613   -1.3714139 
N    -2.0438124    2.2891514   -2.4439464 
H    -3.3269557    3.3752153    0.2322530 
H    -1.7642711    4.2538835    0.0032305 
H    -2.5487419   -3.3313727   -0.5067068 
C    -1.7667278   -3.1466450    0.2396681 
C    -0.5347822   -3.7926800   -0.1645950 
N     0.4580139   -4.3068191   -0.4854507 
H    -1.6004792   -2.0630266    0.3152119 
H    -2.0863648   -3.5218638    1.2185357 
H     4.7729638   -0.0648315   -1.2181551 
C     4.4173814    0.2148908   -0.2196197 
C     4.4021024    1.6585819   -0.0880937 
N     4.3790976    2.8176618    0.0083099 
H     5.0717485   -0.2393385    0.5336532 
H     3.4006339   -0.1771109   -0.0841351 
H     2.0567554    3.2773627   -1.7337910 
C     1.4356648    2.3848641   -1.8733961 
C     2.1657250    1.3695357   -2.6072960 
N     2.7466721    0.5479895   -3.1907526 
H     1.1612267    1.9939995   -0.8857777 
H     0.5125704    2.6520739   -2.4031756 
H     2.8730880   -3.3909346    2.8014762 
C     2.1774522   -2.8273700    2.1674312 
C     0.8589813   -2.7889170    2.7718049 
N    -0.2009148   -2.7578787    3.2491126 
H     2.1147510   -3.3108551    1.1848772 
H     2.5492966   -1.8043510    2.0334760 
Cl    0.4147404    0.3475860    1.1067158 
F    -1.2054154    0.1247486    0.2170578 
F    -0.3901074    1.5088878    2.2662859 
F     1.2290172   -0.8003165   -0.0935349 
F     1.9971607    0.5615782    1.9692696 
