# Supplementary material for: Unusually Large Effects of Charge‐assisted C−H⋅⋅⋅F Hydrogen Bonds to Anionic Fluorine in Organic Solvents: Computational Study of 19F NMR Shifts versus Thermochemistry
Source: ChemistryOpen. 2022 Aug 19;11(12):e202200146. doi: 10.1002/open.202200146 (PMC9716039; doi:10.1002/open.202200146)
Supplement: Supplementary file 2 — Supporting Information [file OPEN-11-e202200146-s002.gz › paper_structures/distances_TabS1/ClF4-_11-coord_gp.xyz]

71
Energy =
H    -2.0632920   -2.6743875    0.6991214 
C    -2.1829675   -3.6859182    0.2909806 
C    -1.2915858   -4.6137379    0.9634104 
N    -0.5721503   -5.3601504    1.4913150 
H    -1.9386299   -3.6536010   -0.7775733 
H    -3.2305688   -3.9897140    0.4023405 
H    -1.8980005   -0.3334064   -1.9097449 
C    -1.8822170   -1.0538488   -2.7369096 
C    -1.3602344   -0.4172489   -3.9297868 
N    -0.9111009    0.0917396   -4.8751668 
H    -2.9003336   -1.4259844   -2.9040409 
H    -1.2274044   -1.8927312   -2.4581219 
H    -1.7829125    3.9659462    0.4435775 
C    -2.0124270    3.0167703    0.9436404 
C    -1.0792954    2.8018700    2.0299903 
N    -0.3300292    2.6231745    2.9013009 
H    -1.9115559    2.2041474    0.2141277 
H    -3.0378025    3.0206262    1.3331801 
H     5.5305021    0.1775141    0.7029490 
C     4.8620853    0.1175288   -0.1642664 
C     4.9508984   -1.1816518   -0.8038569 
N     4.9983296   -2.2268207   -1.3128382 
H     5.1125700    0.9097713   -0.8803533 
H     3.8323422    0.2742906    0.1836697 
H     3.1744745   -3.6427954   -0.1869913 
C     2.1416195   -3.6392828    0.1860032 
C     1.2253162   -3.4359872   -0.9181588 
N     0.4886066   -3.2685065   -1.8019669 
H     1.9016520   -4.5849152    0.6885451 
H     2.0205022   -2.8168525    0.9021667 
H     1.4280178   -0.4743257   -3.8162342 
C     2.0873103   -0.4521628   -2.9391516 
C     2.7826122    0.8178326   -2.8645287 
N     3.3412882    1.8353717   -2.7848888 
H     1.4777642   -0.5826453   -2.0373496 
H     2.8083658   -1.2769630   -2.9949361 
H    -1.2366467    0.6690893    4.2799426 
C    -1.9980529   -0.0803628    4.0278934 
C    -3.1632839    0.5931028    3.4863473 
N    -4.0930870    1.1422442    3.0545887 
H    -1.5720584   -0.7601652    3.2780571 
H    -2.2706259   -0.6498370    4.9256615 
H    -0.2324704    3.9462507   -2.8801073 
C    -0.4927315    2.8975869   -3.0686945 
C    -1.8685886    2.6466961   -2.6855399 
N    -2.9678597    2.4387221   -2.3688167 
H     0.1666342    2.2641497   -2.4618106 
H    -0.3491062    2.6427549   -4.1257331 
H     2.8052849    3.3153029    1.1385990 
C     2.2632195    3.0558371    0.2210905 
C     1.2769569    4.0694766   -0.0993326 
N     0.4826270    4.8737584   -0.3743103 
H     2.9706299    2.9545522   -0.6132188 
H     1.7664264    2.0874827    0.3599219 
H    -4.3376332    0.5241443    0.7132237 
C    -4.7774825    0.4167138   -0.2871505 
C    -4.8085794   -0.9814226   -0.6722887 
N    -4.8355404   -2.1007689   -0.9886781 
H    -4.1854078    1.0007888   -1.0076583 
H    -5.7983217    0.8202489   -0.2645169 
H     2.2174048    0.2619334    4.6740074 
C     2.1742756    0.5487109    3.6151216 
C     3.4471308    1.1058578    3.1985255 
N     4.4633481    1.5600987    2.8598835 
H     1.9298587   -0.3324115    3.0084315 
H     1.3768632    1.2951021    3.4749447 
Cl   -0.0105928   -0.3707595    0.6364983 
F     0.0827577   -1.6035384    1.9901701 
F    -1.8322964   -0.3755104    0.7457391 
F     1.8400956   -0.3609961    0.5242737 
F    -0.0904084    0.8718388   -0.7212632 
