# Supplementary material for: Unusually Large Effects of Charge‐assisted C−H⋅⋅⋅F Hydrogen Bonds to Anionic Fluorine in Organic Solvents: Computational Study of 19F NMR Shifts versus Thermochemistry
Source: ChemistryOpen. 2022 Aug 19;11(12):e202200146. doi: 10.1002/open.202200146 (PMC9716039; doi:10.1002/open.202200146)
Supplement: Supplementary file 2 — Supporting Information [file OPEN-11-e202200146-s002.gz › paper_structures/distances_TabS1/ClF4-_11-coord_crest.xyz]

  71
       -119.33358384
 H          0.4166293516       -3.0175642045       -2.4269219601
 C          1.3528596755       -2.5199183037       -2.6848285931
 C          1.0729689051       -1.3312105296       -3.4150911545
 N          0.7906039829       -0.3899446700       -4.0076948768
 H          1.9749271921       -3.1844716359       -3.2827662960
 H          1.8800225142       -2.2557575635       -1.7676412324
 H          1.7226251535       -3.8353034630        0.3543521201
 C          0.8403751098       -4.4474133202        0.5497083703
 C          0.4068088901       -4.2343972483        1.8915325947
 N          0.0146681065       -4.0630818038        2.9552485170
 H          1.0853674028       -5.4982195741        0.4019152336
 H          0.0442330261       -4.1574493490       -0.1372133884
 H          4.1813281750        3.0498414401        0.5936396199
 C          3.3282046884        2.6676105210        1.1526457938
 C          2.5530795476        3.7456199350        1.6779815751
 N          1.9591424828        4.6287685437        2.1020737668
 H          3.6734133289        2.0330388209        1.9690786049
 H          2.7054239138        2.0750827121        0.4847385539
 H         -5.0715624273        0.7631767124       -1.1024504321
 C         -4.9496003579        0.9816876209       -0.0414945983
 C         -5.6966652242        2.1500587456        0.3045578441
 N         -6.3027039339        3.0867390604        0.5644458782
 H         -3.8940059125        1.1551660959        0.1603977388
 H         -5.2860638430        0.1333697011        0.5546354632
 H         -3.9217201289       -2.3171244799       -0.4877439061
 C         -3.2002942434       -1.9740511284       -1.2283500808
 C         -2.2801781234       -3.0170732063       -1.5378199436
 N         -1.5311241418       -3.8527083624       -1.7714451340
 H         -3.7146543677       -1.6474409837       -2.1316542506
 H         -2.6448795015       -1.1312836262       -0.8202699782
 H         -1.5962861197       -1.3050644577        1.6797926417
 C         -2.1535614691       -1.5047671734        2.5935425984
 C         -3.5299794182       -1.6730324143        2.2635817917
 N         -4.6356078896       -1.7846332010        1.9810160296
 H         -1.7593261850       -2.4106549406        3.0535748377
 H         -2.0307622316       -0.6575262439        3.2680080541
 H          1.8604218799        2.6865942175       -2.3970699208
 C          2.5240814421        2.2578635908       -3.1456929415
 C          3.7618202248        1.9170197185       -2.5215738966
 N          4.7750951811        1.6723293487       -2.0462568604
 H          2.0589131506        1.3540490658       -3.5428057096
 H          2.6915747938        2.9754685805       -3.9479710915
 H          0.6536256446       -0.1650260795        3.2910192180
 C          1.3647304641       -0.9139012772        2.9366346877
 C          2.6908767403       -0.4179838332        3.0831581677
 N          3.7645036890       -0.0236671495        3.1697088280
 H          1.1791760645       -1.1130094429        1.8821187014
 H          1.2370555402       -1.8386907261        3.4976813799
 H         -0.2743737441        4.0544247827        2.1873181730
 C         -1.1282861043        3.3865105726        2.0643565139
 C         -0.9764407427        2.2614341466        2.9272324159
 N         -0.8600742584        1.3492238019        3.6107389892
 H         -2.0553900039        3.9103772352        2.2927512923
 H         -1.1521517847        3.0343217457        1.0343807030
 H          4.8407637415       -0.3311097233        1.2302184970
 C          5.0222318883       -0.7042087144        0.2216118753
 C          4.1869929572       -1.8368583368       -0.0106249777
 N          3.5365529829       -2.7688129920       -0.1597386610
 H          6.0677129437       -0.9909929537        0.1151442952
 H          4.7815773262        0.0753622746       -0.5032516594
 H         -1.6410410721        2.5084623799       -4.0400720827
 C         -1.6108514891        1.6638206153       -3.3530134660
 C         -2.8784914231        1.0079226956       -3.3299406643
 N         -3.8966584470        0.4832127924       -3.3113270287
 H         -0.8403138248        0.9573538360       -3.6690465016
 H         -1.3728691743        2.0175182583       -2.3511901088
 CL         0.1817885989        0.5056087870       -0.3957647881
 F         -1.6511461737        0.8301855512       -0.0739648812
 F         -0.1040041074       -1.3205702444       -0.0975808195
 F          0.4271258086        2.3605082992       -0.6709088638
 F          1.9969422240        0.1779588919       -0.7046675461
