# Supplementary material for: Unusually Large Effects of Charge‐assisted C−H⋅⋅⋅F Hydrogen Bonds to Anionic Fluorine in Organic Solvents: Computational Study of 19F NMR Shifts versus Thermochemistry
Source: ChemistryOpen. 2022 Aug 19;11(12):e202200146. doi: 10.1002/open.202200146 (PMC9716039; doi:10.1002/open.202200146)
Supplement: Supplementary file 2 — Supporting Information [file OPEN-11-e202200146-s002.gz › paper_structures/distances_TabS1/F-_9-coord_crest.xyz]

  55
        -83.28538851
 C         -1.4604429153        1.6093053701        1.9295251198
 C         -0.6430749472        2.5086309498        2.6750570008
 N          0.0401959008        3.2205561014        3.2586211504
 H         -1.9511858865        0.9024487055        2.5971654331
 H         -0.8309647791        1.0548596924        1.2302456667
 H         -2.2156778797        2.1589355663        1.3692035913
 C         -4.8779325263       -0.3709238568       -0.0002519706
 C         -4.5313255802        1.0126718389       -0.0011785440
 N         -4.2397445536        2.1210112371       -0.0019160960
 H         -5.9607209576       -0.4849139091       -0.0003329456
 H         -4.4559547625       -0.8456224638        0.8886061721
 H         -4.4556879144       -0.8468762706       -0.8883124519
 C         -1.4601000931        1.6064518279       -1.9320681189
 C         -0.6425125398        2.5043195301       -2.6791190050
 N          0.0409411497        3.2150636355       -3.2639145020
 H         -1.9510160176        0.8985789743       -2.5985033890
 H         -0.8307531819        1.0530416334       -1.2318501214
 H         -2.2151998490        2.1572172570       -1.3726809102
 C          1.6954358293        2.9798491963       -0.0021786370
 C          3.1124482331        2.8045311080       -0.0018332969
 N          4.2463151287        2.6392937546       -0.0014923630
 H          1.3847672235        3.5212492266        0.8903854501
 H          1.3850214081        3.5197664512       -0.8957216324
 H          1.2214287070        1.9977516889       -0.0014614264
 C          2.5090866518       -2.4284973892        0.0022941296
 C          1.7506616997       -3.6381871950        0.0028630560
 N          1.1184775236       -4.5937337970        0.0033648885
 H          3.1284751896       -2.3803608830        0.8968050066
 H          1.8214802222       -1.5810651173        0.0014995808
 H          3.1290852732       -2.3815710141       -0.8918645535
 C          2.3157722628        0.4789412612       -2.4431476158
 C          2.4433441609       -0.7136870421       -3.2153137745
 N          2.5315408747       -1.6848193344       -3.8176715422
 H          1.6572258582        0.2809788125       -1.5942533945
 H          3.2883073384        0.7943501025       -2.0672519082
 H          1.8804556419        1.2741012204       -3.0472608233
 H          3.2878420658        0.7973592862        2.0668601423
 C          2.3151144476        0.4827761555        2.4429579246
 C          2.4421565550       -0.7085942500        3.2171621302
 N          2.5298595394       -1.6787406733        3.8211997462
 H          1.6568024371        0.2835315431        1.5941819736
 H          1.8797602298        1.2790274884        3.0455970456
 H         -0.5446733888       -3.1072490645       -1.4981794818
 C         -0.6834621726       -2.1243404220       -1.9461157883
 C         -2.0634471005       -1.8935092638       -2.2093040790
 N         -3.1735587898       -1.6851251981       -2.4082018174
 H         -0.3293948112       -1.3625735705       -1.2466041103
 H         -0.1009223879       -2.0582848381       -2.8644083396
 H         -0.5451927746       -3.1050844238        1.5023866781
 C         -0.6839969292       -2.1215503520        1.9489436299
 C         -2.0640119981       -1.8902795371        2.2116060799
 N         -3.1741468982       -1.6815705491        2.4100446338
 H         -0.3297779370       -1.3607670440        1.2484403075
 H         -0.1015986647       -2.0542544599        2.8672351601
 F          0.4500481937        0.0110547564        0.0000430818
