# Supplementary material for: Unusually Large Effects of Charge‐assisted C−H⋅⋅⋅F Hydrogen Bonds to Anionic Fluorine in Organic Solvents: Computational Study of 19F NMR Shifts versus Thermochemistry
Source: ChemistryOpen. 2022 Aug 19;11(12):e202200146. doi: 10.1002/open.202200146 (PMC9716039; doi:10.1002/open.202200146)
Supplement: Supplementary file 2 — Supporting Information [file OPEN-11-e202200146-s002.gz › paper_structures/distances_TabS1/F-_9-coord_gp.xyz]

55
Energy =
C    -1.5489587   -1.6754496   -2.1229051 
C    -2.4241625   -0.8024085   -2.8787998 
N    -3.1221617   -0.0755723   -3.4616523 
H    -0.8360477   -2.1754662   -2.7918091 
H    -2.1405267   -2.4290617   -1.5849820 
H    -0.9879425   -1.0836688   -1.3751747 
C    -0.6607596    2.2061506    2.2848906 
C    -1.0416643    3.2818939    1.3906269 
N    -1.3424329    4.1158665    0.6370533 
H    -0.3898593    1.3281137    1.6668045 
H    -1.5032525    1.9465568    2.9382487 
H     0.2038857    2.5072210    2.8897205 
C    -0.6763190    2.1777427   -2.1230935 
C     0.5173521    2.5005007   -2.8784579 
N     1.4957757    2.7427653   -3.4608806 
H    -1.0344835    3.0666350   -1.5856489 
H    -1.4649908    1.8091841   -2.7922893 
H    -0.4438493    1.3965448   -1.3749188 
C     2.2421598   -0.5308301    2.2852293 
C     3.3640621   -0.7399438    1.3909760 
N     4.2365496   -0.8974646    0.6374506 
H     1.3462943   -0.3264781    1.6671269 
H     2.0702847   -1.4296869    2.8906898 
H     2.4390463    0.3289558    2.9379578 
C     0.9012653   -3.1214246    0.0689209 
C     1.0701122   -3.6028995    1.4261148 
N     1.1969077   -3.9544849    2.5280866 
H     1.8338050   -3.2387054   -0.4961272 
H     0.6185309   -2.0522085    0.0834943 
H     0.1097132   -3.6888303   -0.4356324 
C    -3.1537165    0.7798917    0.0678808 
C    -3.6555956    0.8754191    1.4248191 
N    -4.0239393    0.9421739    2.5265900 
H    -3.7210466    0.0301807   -0.4966861 
H    -3.2496013    1.7485885   -0.4376157 
H    -2.0862538    0.4906061    0.0830446 
H     3.1728155   -0.6385763   -1.5852603 
C     2.2239779   -0.5034892   -2.1225952 
C     1.9054965   -1.6982298   -2.8780504 
N     1.6249972   -2.6663734   -3.4604801 
H     2.2998690    0.3638168   -2.7917402 
H     1.4313822   -0.3136828   -1.3743110 
H     1.4681574    1.5615939    0.0832510 
C     2.2524634    2.3413813    0.0681868 
C     2.5858008    2.7284287    1.4251594 
N     2.8275749    3.0141435    2.5269527 
H     3.1394364    1.9399284   -0.4369898 
H     1.8870340    3.2074587   -0.4966459 
H    -0.9343419   -2.2748588    2.9386587 
C    -1.5804757   -1.6754345    2.2849989 
C    -2.3214979   -2.5438170    1.3912102 
N    -2.8933431   -3.2217549    0.6380535 
H    -0.9556244   -1.0020057    1.6666155 
H    -2.2736312   -1.0770044    2.8895426 
F     0.0002623   -0.0001275    0.1558472 
