# Supplementary material for: Unusually Large Effects of Charge‐assisted C−H⋅⋅⋅F Hydrogen Bonds to Anionic Fluorine in Organic Solvents: Computational Study of 19F NMR Shifts versus Thermochemistry
Source: ChemistryOpen. 2022 Aug 19;11(12):e202200146. doi: 10.1002/open.202200146 (PMC9716039; doi:10.1002/open.202200146)
Supplement: Supplementary file 2 — Supporting Information [file OPEN-11-e202200146-s002.gz › paper_structures/distances_TabS1/ClF2-_11-coord_gp.xyz]

69
Energy =
C    -1.1588858   -0.4759871    3.6554118 
C    -2.5465547   -0.4969770    3.2339486 
N    -3.6576810   -0.5093039    2.8917471 
H    -0.5207546   -0.3026505    2.7779230 
H    -0.8911344   -1.4430585    4.0991931 
H    -1.0006896    0.3432935    4.3673567 
C    -1.4834812    2.2990501   -2.3169638 
C    -2.9283790    2.2339955   -2.2229698 
N    -4.0868903    2.1775069   -2.1320606 
H    -1.1634983    2.2377089   -3.3643651 
H    -1.0485006    1.4566690   -1.7637280 
H    -1.1078350    3.2266890   -1.8624334 
C    -5.0604468   -0.5167766   -0.2011301 
C    -4.7679485   -1.7379890   -0.9268754 
N    -4.5292713   -2.7180544   -1.5070800 
H    -4.5370561   -0.5172237    0.7665110 
H    -4.7387821    0.3546852   -0.7891022 
H    -6.1405889   -0.4419494   -0.0181566 
C     2.1597376    1.9093060   -2.1684197 
C     3.5370129    1.6066547   -2.5087775 
N     4.6385313    1.3357354   -2.7671242 
H     1.9908609    2.9928823   -2.1480236 
H     1.4883450    1.4394652   -2.9014743 
H     1.9297126    1.4964863   -1.1761027 
C     2.6458030   -1.7576852   -1.9552015 
C     1.6421161   -2.7933260   -1.8084634 
N     0.8317469   -3.6167966   -1.6725774 
H     2.4995054   -1.0088239   -1.1632124 
H     3.6517973   -2.1833670   -1.8568568 
H     2.5385762   -1.2712806   -2.9323925 
C     1.5485107    3.0483333    1.7838983 
C     0.7514085    3.6767044    0.7495482 
N     0.1110440    4.1738398   -0.0851574 
H     1.0266543    3.1351562    2.7458634 
H     2.5403898    3.5157773    1.8443114 
H     1.6805265    1.9828382    1.5427957 
C     2.1493799   -2.9479893    1.6340219 
C     3.5527973   -2.9410764    1.2629341 
N     4.6730521   -2.9199757    0.9496695 
H     1.7338550   -1.9414812    1.4863153 
H     1.5967443   -3.6501445    0.9984030 
H     2.0173551   -3.2467255    2.6806245 
C    -2.7622448    2.5785177    1.2734789 
C    -2.0135297    2.7363395    2.5052203 
N    -1.4024170    2.8582041    3.4875958 
H    -2.5207483    3.4011708    0.5892914 
H    -3.8390486    2.5768920    1.4816397 
H    -2.4976354    1.6243044    0.7940320 
C     4.9944872    0.5205012    0.5877673 
C     5.0217683    1.8580528    1.1504893 
N     5.0192646    2.9302645    1.6020307 
H     3.9602757    0.1476329    0.5924409 
H     5.6143651   -0.1680016    1.1745782 
H     5.3524706    0.5419887   -0.4497695 
H    -2.7397692   -3.8212781    0.4189737 
C    -1.8037050   -3.2766682    0.5924162 
C    -1.2799511   -3.5552621    1.9148970 
N    -0.8431186   -3.7634223    2.9733611 
H    -2.0006122   -2.2004189    0.4869144 
H    -1.0676975   -3.5696312   -0.1703517 
H    -1.3699091   -2.6837080   -2.7499621 
C    -1.6782722   -1.6457641   -2.9250075 
C    -0.5921829   -0.9076130   -3.5383182 
N     0.2776714   -0.2987545   -4.0144687 
H    -2.5695574   -1.6331192   -3.5632727 
H    -1.9272668   -1.1879588   -1.9565807 
Cl   -0.0336872   -0.0363846    0.1968969 
F    -1.8738439   -0.1394309   -0.1405172 
F     1.8363822    0.0844494    0.5580271 
