# Supplementary material for: Unusually Large Effects of Charge‐assisted C−H⋅⋅⋅F Hydrogen Bonds to Anionic Fluorine in Organic Solvents: Computational Study of 19F NMR Shifts versus Thermochemistry
Source: ChemistryOpen. 2022 Aug 19;11(12):e202200146. doi: 10.1002/open.202200146 (PMC9716039; doi:10.1002/open.202200146)
Supplement: Supplementary file 2 — Supporting Information [file OPEN-11-e202200146-s002.gz › paper_structures/distances_TabS1/FHF-_12-coord_crest.xyz]

  75
       -114.65108008
 C         -1.1776308734        2.4882445216        2.5503234573
 C          0.0978851563        3.1032214185        2.7216790157
 N          1.1337949525        3.5795178847        2.8355915536
 H         -1.9560793894        3.2425701450        2.4483418184
 H         -1.3923543065        1.8468178417        3.4047853486
 H         -1.1512674404        1.8800195691        1.6473751617
 C          3.6692355316        0.3615616234       -2.1288084018
 C          4.4321212987        1.4930202683       -1.7095732581
 N          5.0200925295        2.4087241309       -1.3512760517
 H          4.2942905097       -0.5301148359       -2.1502572030
 H          3.2415115414        0.5425118984       -3.1150140086
 H          2.8567912430        0.2085135681       -1.4206192631
 C          1.5639054723        3.3960670946       -0.5308923984
 C          0.3935383980        4.0140136783       -1.0632759111
 N         -0.5582089343        4.4852802786       -1.4933940850
 H          1.7444420728        3.7631709466        0.4789926804
 H          1.4039225243        2.3196934808       -0.4922156645
 H          2.4277002119        3.6049507235       -1.1601746458
 C          1.1775470133       -2.1711582395       -2.5405230458
 C          0.0161961012       -2.9911593818       -2.6263951197
 N         -0.9308776138       -3.6348711803       -2.6798305614
 H          2.0685251452       -2.7879225024       -2.4313651782
 H          1.2644655374       -1.5507857263       -3.4322916587
 H          1.0814336841       -1.5247331757       -1.6691807089
 C         -3.2614411323       -1.4601673634       -1.7214157833
 C         -3.8298101129       -0.4752837516       -2.5839432110
 N         -4.2632288650        0.3336058010       -3.2699099148
 H         -4.0310288013       -1.8925800928       -1.0839223635
 H         -2.7859546528       -2.2436449129       -2.3112933877
 H         -2.5063562232       -0.9869924709       -1.0943884472
 C          3.0528394629       -2.5430075929        0.7943546218
 C          3.8434882754       -2.8866755723       -0.3421828692
 N          4.4576770910       -3.1414787087       -1.2756918152
 H          3.6936763130       -2.3355339780        1.6501860305
 H          2.3623974626       -3.3523336344        1.0314578800
 H          2.4748790390       -1.6503583598        0.5613291797
 C         -3.4665173376       -0.3276698800        2.1067606203
 C         -3.9395920628       -1.6258810072        1.7595524208
 N         -4.2932661114       -2.6722994585        1.4523479084
 H         -3.0679598675       -0.3394077206        3.1211618674
 H         -4.2652366881        0.4086956709        2.0281137241
 H         -2.6652598949       -0.0615295301        1.4183000882
 C          3.4883848065        1.4436808373        1.8542673902
 C          3.9753927256        0.4029251813        2.7006666014
 N          4.3380848387       -0.4558175997        3.3669509449
 H          3.0258987359        2.2285953930        2.4531232020
 H          4.2990475523        1.8586924489        1.2568598717
 H          2.7364879355        1.0244255909        1.1875715922
 C         -1.9722096753       -4.6283963432        0.2395314536
 C         -0.7747341655       -4.3231041855        0.9526194851
 N          0.1906205491       -4.0847089153        1.5214637680
 H         -2.7949167449       -4.0291699289        0.6352846829
 H         -1.8228567634       -4.3956416147       -0.8163862369
 H         -2.2056861467       -5.6862137393        0.3515764998
 H         -3.9043151200        2.4064058944       -1.6426563434
 C         -3.2886009924        2.6845203214       -0.7883352622
 C         -4.1040036459        2.8714378204        0.3680879561
 N         -4.7408819103        2.9989835921        1.3119772480
 H         -2.7294168579        3.5936571132       -1.0094153071
 H         -2.5823743241        1.8806518744       -0.5883851371
 H         -1.8002452748        1.1933383627       -3.7842956675
 C         -0.9207051215        1.5184617563       -3.2303203201
 C          0.2695580284        1.0830275855       -3.8839447740
 N          1.2318106610        0.7151995157       -4.3858670422
 H         -0.9211324931        2.6039094645       -3.1386934098
 H         -0.9505024191        1.0821417627       -2.2329882998
 H          0.8147104205       -0.6690943893        2.1579843158
 C          0.7637219533       -1.2573409072        3.0727669166
 C         -0.2942794045       -0.7500462648        3.8809001463
 N         -1.1586208332       -0.3248696427        4.5024734149
 H          1.7140638178       -1.1829214791        3.5993519127
 H          0.5628067562       -2.2963770301        2.8084713668
 H          0.0269764366        0.2171641354       -0.0499201841
 F          1.1452279757        0.0738374564       -0.0421952813
 F         -1.0739653397        0.3855145180       -0.0685465599
