# Supplementary material for: Unusually Large Effects of Charge‐assisted C−H⋅⋅⋅F Hydrogen Bonds to Anionic Fluorine in Organic Solvents: Computational Study of 19F NMR Shifts versus Thermochemistry
Source: ChemistryOpen. 2022 Aug 19;11(12):e202200146. doi: 10.1002/open.202200146 (PMC9716039; doi:10.1002/open.202200146)
Supplement: Supplementary file 2 — Supporting Information [file OPEN-11-e202200146-s002.gz › paper_structures/distances_TabS1/ClF2-_11-coord_crest.xyz]

  69
       -109.95218865
 C         -0.3010213931       -0.1548230009       -4.2659762815
 C          1.1040318427        0.0168055949       -4.0910801850
 N          2.2301996864        0.1649415979       -3.9406124610
 H         -0.5931274892        0.1426458171       -5.2718638108
 H         -0.8204810161        0.4662463657       -3.5371655947
 H         -0.5609738349       -1.2001790631       -4.0935329554
 C          3.1911200944        1.8753670454        2.4874029461
 C          4.1694625948        1.9302413361        1.4521917112
 N          4.9418344164        1.9687741031        0.6058818648
 H          3.5759609719        2.3535972183        3.3869571676
 H          2.9561862266        0.8308350071        2.7025366284
 H          2.2887453159        2.3929969475        2.1580192403
 C          3.4718056078       -0.6949665829       -1.0141476903
 C          3.7967375534       -2.0711010641       -0.8425680705
 N          4.0218700793       -3.1852405193       -0.6904089377
 H          2.5842443690       -0.4775114875       -0.4205858689
 H          4.2914362004       -0.0646510275       -0.6717798147
 H          3.2586349245       -0.4910068824       -2.0643427357
 C         -0.0426423129        0.6864299611        3.4144529425
 C         -1.3981411225        0.3780851855        3.7217816962
 N         -2.4940959688        0.1225285429        3.9422790927
 H          0.5933847766        0.5106787296        4.2797747291
 H          0.2905016678        0.0450350447        2.5988291060
 H          0.0310563360        1.7268441987        3.0954769736
 C         -2.4444984124       -2.2475639209        1.5533937988
 C         -1.5920593798       -3.3709773389        1.7579235577
 N         -0.8880780016       -4.2630992385        1.9082668008
 H         -2.7296098981       -1.8184365184        2.5135958825
 H         -1.8966782512       -1.4990275341        0.9806255762
 H         -3.3363907069       -2.5398431913        0.9996940727
 C         -1.2757834972        4.0832952192       -0.1418630671
 C         -0.3585349567        3.7062566803        0.8811074155
 N          0.3818639251        3.3979657682        1.6998893518
 H         -0.8380017338        4.8772729495       -0.7460592807
 H         -2.2147486417        4.4130391084        0.3021270776
 H         -1.4698558903        3.2211618124       -0.7791673636
 C         -3.5548322221       -1.2622558042       -2.6321158549
 C         -4.3676525953       -1.6993615002       -1.5437255344
 N         -5.0101162719       -2.0435486304       -0.6597324088
 H         -4.1698803377       -1.0909622953       -3.5141896382
 H         -3.0580240868       -0.3345022016       -2.3514520967
 H         -2.7979267033       -2.0180890437       -2.8483113910
 C          2.2582578800        2.6237716684       -1.5856673923
 C          1.7895086143        3.9480156559       -1.8459005316
 N          1.4039169683        5.0068414832       -2.0504765850
 H          1.5248340225        2.0989299017       -0.9737027287
 H          3.2081614030        2.6634036958       -1.0534036459
 H          2.3888976092        2.0846675963       -2.5240775721
 C         -3.9076108867        1.1378540212        0.9779490218
 C         -4.3154153701        2.5067860476        1.0124266386
 N         -4.6228903600        3.6099279346        1.0334154332
 H         -4.7326879061        0.5033826861        0.6565313640
 H         -3.5748003437        0.8308799134        1.9697551634
 H         -3.0831817841        1.0352688007        0.2738860417
 H          1.5827897223       -3.9012200772       -1.3985167097
 C          0.5826667060       -3.6148714189       -1.0754483064
 C         -0.2527491382       -3.3777976436       -2.2036910572
 N         -0.9284251944       -3.1734612733       -3.1072855210
 H          0.6496384710       -2.6969273607       -0.4919036505
 H          0.1521279801       -4.3955277951       -0.4492467893
 H          2.8381033861       -3.5977691400        1.3017411271
 C          2.3264093089       -3.5461984775        2.2633904135
 C          2.5084467999       -2.2457387394        2.8242825786
 N          2.6653420800       -1.2123898876        3.2920261441
 H          1.2607324204       -3.7353660905        2.1222475470
 H          2.7405687988       -4.2944047234        2.9383347378
 CL        -0.5453379787        0.2101523124       -0.5561545983
 F          0.5801635457       -0.8340684073        0.5692649460
 F         -1.7121052584        1.2425013939       -1.6802475149
