# Supplementary material for: Unusually Large Effects of Charge‐assisted C−H⋅⋅⋅F Hydrogen Bonds to Anionic Fluorine in Organic Solvents: Computational Study of 19F NMR Shifts versus Thermochemistry
Source: ChemistryOpen. 2022 Aug 19;11(12):e202200146. doi: 10.1002/open.202200146 (PMC9716039; doi:10.1002/open.202200146)
Supplement: Supplementary file 2 — Supporting Information [file OPEN-11-e202200146-s002.gz › paper_structures/distances_TabS1/ClF2-_12-coord_cosmo.xyz]

75
Energy =
C    -2.9733569    0.0521669   -2.6856369 
C    -2.4858745    1.3921109   -2.9370236 
N    -2.0993904    2.4725343   -3.1296179 
H    -4.0696650    0.0477254   -2.6612304 
H    -2.5878391   -0.3100260   -1.7215264 
H    -2.6295449   -0.6205092   -3.4805953 
C     1.4628067    2.6113490    2.6081779 
C     0.0592159    2.8601437    2.8618540 
N    -1.0691623    3.0664721    3.0566867 
H     1.8744944    1.9776979    3.4029378 
H     2.0152864    3.5582183    2.5819812 
H     1.5819125    2.0958829    1.6441795 
C    -0.2371438    3.8183484   -0.6109518 
C     0.9453215    4.4427281   -1.1651182 
N     1.8991930    4.9321402   -1.6166624 
H     0.0228963    2.8155442   -0.2472866 
H    -1.0027969    3.7167752   -1.3922761 
H    -0.6317840    4.4220986    0.2152387 
C     3.4014579   -0.4918680    1.8839746 
C     3.8947681   -1.7818670    1.4525643 
N     4.2735954   -2.8218777    1.0932875 
H     2.6895034   -0.6165698    2.7125026 
H     4.2337248    0.1413211    2.2155376 
H     2.8833889    0.0086563    1.0517547 
C     2.3508618   -2.1783238   -1.7795582 
C     3.3620183   -1.2101755   -2.1498011 
N     4.1754248   -0.4354170   -2.4505050 
H     1.9857219   -2.6939770   -2.6753366 
H     1.5111418   -1.6606446   -1.2963306 
H     2.7785906   -2.9120442   -1.0856249 
C    -1.9218408   -0.3152013    3.2568067 
C    -0.5315272   -0.4238878    3.6473402 
N     0.5865998   -0.5128826    3.9562814 
H    -2.0153055   -0.5444286    2.1851319 
H    -2.2733350    0.7071607    3.4441896 
H    -2.5296929   -1.0217589    3.8349220 
C    -1.2429097   -3.1819244   -1.9792535 
C    -0.3699005   -4.2528250   -1.5496132 
N     0.3433217   -5.0998763   -1.1917713 
H    -2.2073739   -3.5876258   -2.3090575 
H    -0.7815643   -2.6267856   -2.8085845 
H    -1.4168208   -2.4833891   -1.1465805 
C    -3.1475629    2.1401131    0.5227778 
C    -4.2784298    1.4077537    1.0517949 
N    -5.1793084    0.8114135    1.4830978 
H    -3.4696921    2.7905439   -0.2994219 
H    -2.3948878    1.4281180    0.1595397 
H    -2.6946901    2.7480401    1.3179749 
C     0.7414030   -3.1137847    1.6836553 
C    -0.6017617   -3.5092090    2.0530340 
N    -1.6786399   -3.8295863    2.3530306 
H     1.1649793   -3.8491986    0.9889690 
H     0.7106635   -2.1271712    1.2017067 
H     1.3701284   -3.0549273    2.5797000 
H     1.4955375    1.4895642   -2.2762233 
C     1.2509498    1.5238679   -3.3480375 
C     0.6496680    0.2659177   -3.7395901 
N     0.1675122   -0.7465614   -4.0493851 
H     2.1671484    1.6969274   -3.9255591 
H     0.5416460    2.3397572   -3.5353231 
H     3.6491469    3.3323741   -1.2715838 
C     4.4439730    2.6468053   -0.9477691 
C     4.6026484    2.7283223    0.4892637 
N     4.7328906    2.7941097    1.6435348 
H     5.3828156    2.9282479   -1.4416740 
H     4.1806525    1.6221329   -1.2436637 
H    -3.4633582   -2.8149960    1.1364634 
C    -4.4825060   -2.5309599    0.8406521 
C    -4.6335278   -2.6299803   -0.5960700 
N    -4.7563013   -2.7112406   -1.7501912 
H    -5.1956112   -3.2021189    1.3362399 
H    -4.6779865   -1.4989410    1.1623187 
Cl   -0.0406377    0.0970267   -0.0446130 
F    -1.6668170   -0.8463300    0.1379653 
F     1.5841783    1.0447228   -0.2269145 
