# Supplementary material for: Unusually Large Effects of Charge‐assisted C−H⋅⋅⋅F Hydrogen Bonds to Anionic Fluorine in Organic Solvents: Computational Study of 19F NMR Shifts versus Thermochemistry
Source: ChemistryOpen. 2022 Aug 19;11(12):e202200146. doi: 10.1002/open.202200146 (PMC9716039; doi:10.1002/open.202200146)
Supplement: Supplementary file 2 — Supporting Information [file OPEN-11-e202200146-s002.gz › paper_structures/distances_TabS1/ClF2-_10-coord_crest.xyz]

  63
       -101.24936271
 C          1.2978166787        0.5234376595       -2.8251890839
 C          2.3496661482        1.4582278688       -2.6131078079
 N          3.1915438777        2.2107901051       -2.4124269130
 H          0.5731292328        0.6319378826       -2.0196663228
 H          1.6989703194       -0.4908830172       -2.7948168170
 H          0.8042198872        0.7062331932       -3.7783121355
 C          1.7178930256        3.7041829821        0.1882434171
 C          0.4133632023        3.8942562472       -0.3611955640
 N         -0.6329639542        4.0517813457       -0.7993494104
 H          2.4172095423        3.4832018645       -0.6187695895
 H          1.6959795722        2.8631773695        0.8801133891
 H          2.0305010225        4.6026739482        0.7185384898
 C          4.8366364102        1.4162258633        0.3225797052
 C          5.7040008440        0.2824985658        0.2612163205
 N          6.3933847364       -0.6311062700        0.2197361429
 H          5.3735333125        2.2713283113        0.7311101428
 H          4.4712467342        1.6544525854       -0.6775950053
 H          3.9882508878        1.1836802148        0.9651600079
 C         -0.4390046595        0.3085330862        4.3047624483
 C         -1.3954334822       -0.5670165035        3.7055388509
 N         -2.1626205326       -1.2726826698        3.2310193203
 H          0.4279444645        0.3977763310        3.6514337401
 H         -0.8891072478        1.2928399971        4.4383869933
 H         -0.1254328434       -0.0923252158        5.2677505326
 C         -0.7701688591       -3.2291762547        0.9859786443
 C          0.2935533180       -4.0385698631        1.4866056372
 N          1.1575254385       -4.6754959580        1.8870323878
 H         -1.3511770982       -2.8270389814        1.8173028206
 H         -0.3479590557       -2.3987028376        0.4216299255
 H         -1.4141981933       -3.8166117830        0.3327814790
 C         -2.6172973237        2.3370241787        1.2295011917
 C         -2.4825977291        2.7187537962        2.5975674751
 N         -2.3578367668        3.0145287959        3.6975227806
 H         -3.6614661063        2.1378145189        0.9923014272
 H         -2.0321943863        1.4345238711        1.0582629220
 H         -2.2349382589        3.1294331304        0.5853060592
 C         -1.0213447252       -2.2335319028       -2.7707616196
 C         -2.0496910562       -3.1399794423       -2.3739838153
 N         -2.8746467993       -3.8552885003       -2.0262037551
 H         -0.0646830825       -2.7515270317       -2.8285034220
 H         -1.2653422049       -1.7805923781       -3.7306855560
 H         -0.9425236580       -1.4477757139       -2.0218318912
 C         -2.5135958977        1.7800565899       -2.3793999270
 C         -2.1296029783        1.2292766133       -3.6388774498
 N         -1.7984307924        0.7728448146       -4.6363917391
 H         -2.1644341146        2.8088082743       -2.2976238398
 H         -2.0501156851        1.1949565297       -1.5872299518
 H         -3.5952257506        1.7368819207       -2.2595955713
 C         -3.7759525629       -1.3294150176        0.3134022784
 C         -4.6379005936       -0.2869898615       -0.1414765709
 N         -5.3078596447        0.5680374107       -0.5065870993
 H         -3.9765946696       -2.2491967465       -0.2346407353
 H         -3.9096584614       -1.4883417764        1.3825375209
 H         -2.7437290430       -1.0318739255        0.1375230495
 H          4.3275707705       -2.1963413366        0.4997469664
 C          3.2473966734       -2.2862655079        0.6123717325
 C          2.6323846656       -2.3478342155       -0.6740633938
 N          2.1368781464       -2.3947666096       -1.7059527469
 H          2.8696674689       -1.4165282027        1.1487314774
 H          3.0002378920       -3.1866720172        1.1749099376
 CL         0.6421596926        0.3260671969        0.8562536332
 F          2.0843708557        0.7509523349        2.0168881025
 F         -0.8213483417       -0.0826025733       -0.3175834775
