# Supplementary material for: Unusually Large Effects of Charge‐assisted C−H⋅⋅⋅F Hydrogen Bonds to Anionic Fluorine in Organic Solvents: Computational Study of 19F NMR Shifts versus Thermochemistry
Source: ChemistryOpen. 2022 Aug 19;11(12):e202200146. doi: 10.1002/open.202200146 (PMC9716039; doi:10.1002/open.202200146)
Supplement: Supplementary file 2 — Supporting Information [file OPEN-11-e202200146-s002.gz › paper_structures/distances_TabS1/FHF-_12-coord_gp.xyz]

75
Energy =
C     3.6145953   -1.7200465    1.7118736 
C     4.3017293   -2.6202490    0.8063170 
N     4.8302931   -3.3381403    0.0583894 
H     2.9351237   -1.0698674    1.1396165 
H     4.3307598   -1.0920397    2.2571018 
H     3.0034845   -2.2953052    2.4213370 
C    -1.4790957   -0.9454878   -2.8670130 
C    -0.2343456   -1.5071957   -3.3531537 
N     0.7673258   -1.9589355   -3.7345881 
H    -1.3478046   -0.5789088   -1.8374853 
H    -2.2668804   -1.7075020   -2.8693561 
H    -1.7765093   -0.1043270   -3.5057733 
C     3.5701198   -0.9554757   -2.2674243 
C     4.3788507    0.2054731   -2.5815053 
N     5.0070215    1.1575776   -2.8136563 
H     2.9991681   -1.2857681   -3.1459189 
H     4.2023873   -1.7788896   -1.9099300 
H     2.8465083   -0.6935322   -1.4799369 
C    -3.0367281    2.1578000   -1.7561926 
C    -3.5763430    3.2197101   -0.9314360 
N    -3.9924918    4.0573936   -0.2381594 
H    -2.6830112    2.5490783   -2.7186342 
H    -2.1855392    1.6872380   -1.2409011 
H    -3.7983581    1.3828890   -1.9260925 
C    -0.8388975    3.3416121    1.3071089 
C     0.3381955    3.9788396    0.7517409 
N     1.2870997    4.4699632    0.2914268 
H    -0.8929074    2.3008825    0.9483494 
H    -0.7912411    3.3318700    2.4031136 
H    -1.7461086    3.8755469    0.9933756 
C    -4.6803875   -2.9904303   -0.3972718 
C    -4.7396403   -1.7247858   -1.1029837 
N    -4.7791496   -0.7095264   -1.6681490 
H    -4.9376613   -2.8214910    0.6581334 
H    -3.6639748   -3.4070729   -0.4711409 
H    -5.3930026   -3.7002527   -0.8371512 
C     1.2838935    0.5454241    3.2345162 
C    -0.0528950    0.8454579    3.7078897 
N    -1.1304209    1.0867701    4.0739954 
H     1.9848923    1.3441037    3.5071450 
H     1.2782821    0.4291741    2.1390824 
H     1.6302104   -0.3964107    3.6775464 
C     1.1087300   -3.2034465   -0.5912522 
C    -0.2969482   -3.5484493   -0.6556216 
N    -1.4284334   -3.8125232   -0.7003709 
H     1.6062902   -3.7962747    0.1855762 
H     1.5810489   -3.3903465   -1.5631899 
H     1.2113182   -2.1336276   -0.3491518 
C    -3.6683419    0.9774378    1.7902956 
C    -4.4650583   -0.1964507    2.0890175 
N    -5.0806655   -1.1522514    2.3359767 
H    -3.1237247    1.2932331    2.6914377 
H    -2.9265468    0.7350423    1.0160915 
H    -4.3031393    1.7983541    1.4341665 
H     3.3478381    3.1736941    0.3780893 
C     3.7504104    2.1519325    0.4049067 
C     4.2582194    1.8430255    1.7270239 
N     4.6368703    1.5698238    2.7932959 
H     4.5400625    2.0494917   -0.3508226 
H     2.9313328    1.4551994    0.1653799 
H     1.3502050    1.3721881   -1.7151975 
C     1.4370511    2.2035586   -2.4311654 
C     0.3230710    2.1772454   -3.3583775 
N    -0.5822921    2.1520269   -4.0883713 
H     1.4374814    3.1449109   -1.8648302 
H     2.3892411    2.1122371   -2.9696890 
H    -2.0902816   -1.5299182    3.0497275 
C    -1.5684239   -1.9629342    2.1880210 
C    -0.2962266   -2.5169663    2.6069121 
N     0.7313784   -2.9478427    2.9408110 
H    -1.3983738   -1.1757963    1.4360882 
H    -2.1892094   -2.7481053    1.7412556 
H     0.2145126    0.1838123    0.0307479 
F    -0.8886348    0.3786104    0.0547291 
F     1.3763172   -0.0196409    0.0185232 
