# Supplementary material for: Unusually Large Effects of Charge‐assisted C−H⋅⋅⋅F Hydrogen Bonds to Anionic Fluorine in Organic Solvents: Computational Study of 19F NMR Shifts versus Thermochemistry
Source: ChemistryOpen. 2022 Aug 19;11(12):e202200146. doi: 10.1002/open.202200146 (PMC9716039; doi:10.1002/open.202200146)
Supplement: Supplementary file 2 — Supporting Information [file OPEN-11-e202200146-s002.gz › paper_structures/distances_TabS1/FHF-_10-coord_crest.xyz]

  63
        -97.24484503
 C          3.5467129062        1.2680313623       -0.5379524051
 C          4.5195316623        0.2755073447       -0.2120090498
 N          5.2828598291       -0.5376839898        0.0503115043
 H          3.5506232008        1.4557761945       -1.6114943773
 H          2.5606004479        0.9033814610       -0.2558100411
 H          3.7515653008        2.1883865085        0.0072353427
 C         -1.2342369143       -3.4697381551       -0.6044930211
 C         -0.0834352647       -3.8415096810        0.1538205121
 N          0.8446596197       -4.1359844096        0.7569185071
 H         -1.2307543685       -3.9946301783       -1.5587884706
 H         -1.2102410523       -2.3972558964       -0.7914990060
 H         -2.1329849009       -3.7085259552       -0.0374167952
 C          2.3248997930       -2.1478005810       -1.6541340179
 C          1.5928224836       -2.7278337780       -2.7334438306
 N          0.9913566098       -3.1798717376       -3.5974244583
 H          2.5519391104       -2.9107114312       -0.9111143976
 H          3.2478852817       -1.7021934583       -2.0214043456
 H          1.7159334127       -1.3735867724       -1.1903234150
 C         -4.3774758436       -1.4535951269       -0.6856106306
 C         -5.4160307670       -0.4738497831       -0.6366825237
 N         -6.2426707835        0.3181072666       -0.6007239797
 H         -4.2538401109       -1.9087169074        0.2981318354
 H         -3.4413664563       -0.9730751312       -0.9674176984
 H         -4.6239810119       -2.2193720128       -1.4197261956
 C          0.6945827573        3.2502083643       -1.1318717263
 C         -0.4584868094        4.0143575117       -1.4860338303
 N         -1.3928777549        4.6145093493       -1.7664835965
 H          0.3751796933        2.2935152133       -0.7217055490
 H          1.2785087047        3.7816037119       -0.3812629221
 H          1.3049974442        3.0668089531       -2.0155111314
 C         -1.2721757104       -0.8826578910        2.7090869626
 C         -2.2825748901       -1.8383144619        2.3970480260
 N         -3.0921015440       -2.5999020033        2.1167042641
 H         -0.6599615302       -1.2288731634        3.5402859290
 H         -1.7321966709        0.0744349534        2.9570265116
 H         -0.6404272187       -0.7493924421        1.8326304798
 C          0.9515460749        2.0195206990        2.6576350047
 C          1.8847955048        3.0137035879        2.2395958704
 N          2.6321954293        3.7981170066        1.8655416229
 H         -0.0100945783        2.4762886710        2.8912109824
 H          1.3317163808        1.4828740170        3.5257493311
 H          0.8080733974        1.3151884303        1.8397075027
 C          2.5184867367       -1.6971996340        2.0728510156
 C          2.2761838760       -1.2718638907        3.4132735309
 N          2.0572912336       -0.9149708752        4.4799522082
 H          2.1888573518       -2.7285557422        1.9434488353
 H          3.5769056961       -1.6082901921        1.8317162905
 H          1.9469867140       -1.0656251152        1.3947460358
 C         -3.2010874461        2.2630013008       -0.0145279206
 C         -2.7232497125        2.3087786208        1.3284392839
 N         -2.3229966364        2.3250197202        2.4021514338
 H         -2.6680246360        1.4741188300       -0.5445317773
 H         -3.0085971316        3.2136756756       -0.5110147501
 H         -4.2676983573        2.0423562555       -0.0261683201
 H         -0.6666441696        0.6585306513       -4.7111686053
 C         -0.0939128694        0.0938291214       -3.9770984608
 C          1.1639573260        0.7279525064       -3.7480898574
 N          2.1671851408        1.2458891743       -3.5534801238
 H         -0.6500336580        0.0594069446       -3.0401582700
 H          0.0665845148       -0.9256026786       -4.3268217527
 H         -0.4265210039       -0.0758981825       -0.5098498410
 F          0.5450800673        0.0505850392        0.0674041117
 F         -1.3636162265       -0.2149782850       -1.0791195590
