# Supplementary material for: Unusually Large Effects of Charge‐assisted C−H⋅⋅⋅F Hydrogen Bonds to Anionic Fluorine in Organic Solvents: Computational Study of 19F NMR Shifts versus Thermochemistry
Source: ChemistryOpen. 2022 Aug 19;11(12):e202200146. doi: 10.1002/open.202200146 (PMC9716039; doi:10.1002/open.202200146)
Supplement: Supplementary file 2 — Supporting Information [file OPEN-11-e202200146-s002.gz › paper_structures/distances_TabS1/ClF4-_10-coord_crest.xyz]

  65
       -110.63036172
 H         -2.5979027203       -0.1387000964        2.6558700963
 C         -3.0769513350       -1.0412701582        3.0318230518
 C         -4.1422552812       -1.4121042174        2.1567977379
 N         -4.9962631192       -1.7114008407        1.4543247698
 H         -3.4658838967       -0.8520071691        4.0314314151
 H         -2.3374026614       -1.8439783164        3.0731119942
 H          2.4971317336        3.6473702008        0.7995626461
 C          1.4159277467        3.5817255472        0.9212028353
 C          0.8442117752        4.8891508343        1.0078910982
 N          0.3737589330        5.9312280813        1.0697034219
 H          1.1856156648        3.0216476884        1.8266069071
 H          0.9887618860        3.0604207086        0.0654235242
 H          2.0750252604       -3.2435294574       -1.6280261389
 C          3.0742872359       -3.0386012555       -2.0185562556
 C          3.9145492592       -2.5910556881       -0.9560863836
 N          4.5977673451       -2.2455248598       -0.1038741632
 H          3.0178428691       -2.2619183564       -2.7819337293
 H          3.4848265335       -3.9497912935       -2.4519738698
 H         -0.6867997437        0.4650663836       -2.8102332336
 C         -0.4434378003       -0.5913461828       -2.9364932546
 C         -1.6245665283       -1.3163145733       -3.2741313263
 N         -2.5783576078       -1.8972635825       -3.5308733393
 H         -0.0449564910       -0.9700292533       -1.9962529763
 H          0.3055145746       -0.7044110325       -3.7191437482
 H         -4.9783880696       -0.5837436978       -0.5987896921
 C         -4.4020048822       -0.0158741534       -1.3297482968
 C         -4.9338447876        1.3024670846       -1.4580801082
 N         -5.3398740544        2.3699578266       -1.5495021708
 H         -3.3727210940        0.0573136582       -0.9826525515
 H         -4.4135744446       -0.5259826075       -2.2920210758
 H         -1.9316168279        4.4418288650        0.0447304426
 C         -2.2115017570        3.4259315537       -0.2338322452
 C         -1.3610300461        2.9659501735       -1.2825816092
 N         -0.6649566747        2.6018136075       -2.1168675305
 H         -2.0919764719        2.7701095501        0.6280160348
 H         -3.2490314011        3.3984850881       -0.5674613460
 H         -1.8334830679       -1.9763700971        0.0435653347
 C         -1.9775232170       -3.0165917847       -0.2413539857
 C         -0.7052464239       -3.5973899376       -0.5214130165
 N          0.3158835222       -4.0636802171       -0.7500383944
 H         -2.4549123850       -3.5479320014        0.5801740269
 H         -2.6047426715       -3.0586894146       -1.1312522977
 H          5.5305303470        0.4222805470        2.3126450270
 C          4.6796917551        0.4233140873        1.6329724391
 C          4.6756610991        1.6182716390        0.8541246147
 N          4.6549176149        2.5820808223        0.2344998825
 H          3.7532811544        0.3779104208        2.2034310115
 H          4.7321341566       -0.4471687059        0.9747289343
 H          3.1933567591        2.0259037284       -1.6539305319
 C          2.3823314147        1.3627599003       -1.9534596382
 C          2.8144468749        0.5040086711       -3.0067302142
 N          3.1461746661       -0.2081762520       -3.8413189876
 H          2.0922669330        0.7481347706       -1.1016188248
 H          1.5211024245        1.9457425657       -2.2818652255
 H          2.3559549908       -3.5436721445        2.8840624390
 C          1.6879834341       -2.9903672964        2.2259313754
 C          0.3338006482       -3.1484174942        2.6469070909
 N         -0.7524708338       -3.2793774796        2.9859887783
 H          1.7852284123       -3.3533923445        1.2034649769
 H          1.9435543095       -1.9325540593        2.2442901700
 CL         0.0226118049        0.3347692013        1.2933292088
 F         -1.4801690759        0.2534931591        0.1662458137
 F         -0.9230523233        1.5328683023        2.3855472758
 F          0.9393784678       -0.8528626413        0.1445986620
 F          1.5078640807        0.4285995967        2.4387502178
