# Supplementary material for: Unusually Large Effects of Charge‐assisted C−H⋅⋅⋅F Hydrogen Bonds to Anionic Fluorine in Organic Solvents: Computational Study of 19F NMR Shifts versus Thermochemistry
Source: ChemistryOpen. 2022 Aug 19;11(12):e202200146. doi: 10.1002/open.202200146 (PMC9716039; doi:10.1002/open.202200146)
Supplement: Supplementary file 2 — Supporting Information [file OPEN-11-e202200146-s002.gz › paper_structures/distances_TabS1/F-_10-coord_gp.xyz]

61
Energy =
C     2.6611639    2.5155609    0.8776885 
C     2.6874164    2.5387832    2.3276937 
N     2.6954786    2.5206345    3.4913290 
H     3.6818998    2.4638452    0.4788567 
H     2.1810786    3.4208079    0.4860675 
H     2.0970151    1.6259057    0.5372534 
C    -4.4779107    2.2074022    0.3143291 
C    -3.8821017    1.6044751   -0.8621988 
N    -3.4003786    1.1153489   -1.8005522 
H    -4.0298133    3.1956144    0.4811672 
H    -4.2711742    1.5756882    1.1890900 
H    -5.5639599    2.2872115    0.1834422 
C     3.3424704   -0.8218996    2.0195066 
C     4.4196856   -0.6575624    1.0628582 
N     5.2528272   -0.5165930    0.2626990 
H     3.3159464   -1.8587361    2.3779845 
H     3.4748090   -0.1376150    2.8671929 
H     2.3914374   -0.5852407    1.5025640 
C    -0.2972133   -2.4164511    1.7175926 
C    -1.1165256   -3.2025864    0.8169196 
N    -1.7716565   -3.8150992    0.0754263 
H    -0.9171375   -2.0266086    2.5348624 
H     0.5081687   -3.0405186    2.1258011 
H     0.1509995   -1.5654107    1.1666589 
C     2.3179090   -2.7218655   -0.9561733 
C     2.5459999   -3.5875840    0.1841932 
N     2.7154404   -4.2499575    1.1259245 
H     1.6637881   -3.2119279   -1.6876933 
H     1.8434906   -1.7802479   -0.6165965 
H     3.2721976   -2.4797313   -1.4401698 
C     3.0723247    0.5559634   -2.2246993 
C     3.1020312    1.9868803   -2.4506656 
N     3.0998826    3.1410986   -2.6034697 
H     2.7636317    0.0299662   -3.1379420 
H     2.3443674    0.3249163   -1.4240187 
H     4.0612114    0.2048039   -1.9003858 
C    -4.4026319   -1.6993808    0.0774152 
C    -5.7026910   -1.0520986    0.0709188 
N    -6.7339976   -0.5137456    0.0726314 
H    -3.8068839   -1.3151824    0.9177981 
H    -4.5004373   -2.7868554    0.1770938 
H    -3.8718259   -1.4765118   -0.8558185 
H     0.0542010    1.1871329    3.3306730 
C    -0.4857936    1.2920165    2.3813065 
C    -1.7822918    0.6554237    2.4541708 
N    -2.8184822    0.1257288    2.4891956 
H     0.1036114    0.8186145    1.5667386 
H    -0.6128165    2.3596309    2.1593702 
H     0.1771538    1.4790719   -0.9249792 
C    -0.2523879    2.3468250   -1.4615350 
C    -0.9465400    3.2017887   -0.5210962 
N    -1.5004206    3.8713990    0.2536200 
H     0.5576031    2.8999219   -1.9550983 
H    -0.9639158    1.9838582   -2.2138232 
H    -0.3338062   -0.7859607   -1.1992881 
C    -0.8840643   -1.1785405   -2.0757160 
C     0.0316490   -1.2691097   -3.1949109 
N     0.7981705   -1.3385443   -4.0684555 
H    -1.7182563   -0.5009672   -2.3058097 
H    -1.2836605   -2.1713552   -1.8295275 
F     1.0352223   -0.0677495    0.1291203 
