# Supplementary material for: Unusually Large Effects of Charge‐assisted C−H⋅⋅⋅F Hydrogen Bonds to Anionic Fluorine in Organic Solvents: Computational Study of 19F NMR Shifts versus Thermochemistry
Source: ChemistryOpen. 2022 Aug 19;11(12):e202200146. doi: 10.1002/open.202200146 (PMC9716039; doi:10.1002/open.202200146)
Supplement: Supplementary file 2 — Supporting Information [file OPEN-11-e202200146-s002.gz › paper_structures/distances_TabS1/ClF4-_12-coord_crest.xyz]

  77
       -128.03378434
 H         -1.2567922465       -1.3434706604        2.9955108051
 C         -1.7105945852       -2.3267473502        3.1064400080
 C         -1.9406550764       -2.8721721358        1.8096712245
 N         -2.1126069319       -3.3165285563        0.7678074433
 H         -2.6585971564       -2.2347913741        3.6354169751
 H         -1.0215721503       -2.9741085274        3.6491531315
 H          1.2569383886        1.3440321212        2.9948641212
 C          1.7105680135        2.3273773048        3.1058957656
 C          1.9407830347        2.8728479127        1.8091746671
 N          2.1128222269        3.3172207138        0.7673337559
 H          2.6584799240        2.2355544792        3.6350553838
 H          1.0213409283        2.9746164265        3.6484955389
 H          2.4218745487       -1.1195427129       -2.5445363957
 C          3.3821016021       -1.5878180325       -2.7565073030
 C          3.9327342023       -2.0948846021       -1.5408149887
 N          4.3773776020       -2.4989664889       -0.5653784931
 H          4.0537624911       -0.8373402940       -3.1738055574
 H          3.2326781875       -2.4035742832       -3.4624399273
 H         -3.2327580085        2.4029997137       -3.4629355351
 C         -3.3820212042        1.5874063646       -2.7567783399
 C         -3.9326046151        2.0947079906       -1.5411628988
 N         -4.3771948147        2.4989553775       -0.5657704182
 H         -2.4217177372        1.1193151870       -2.5447625006
 H         -4.0536203788        0.8367320341       -3.1738263404
 H         -5.4357697516       -1.5415969712       -0.0980681303
 C         -4.9090998573       -0.7805911297        0.4751386228
 C         -4.9111647547       -1.1128367491        1.8637205678
 N         -4.9028835915       -1.3671576469        2.9805860045
 H         -3.8803371628       -0.7229095601        0.1248725818
 H         -5.3821648101        0.1890177224        0.3236212443
 H          0.0715574065        3.6859336553       -0.1321042600
 C         -0.9591683600        3.6087276162       -0.4796546006
 C         -1.0423475571        4.0019345843       -1.8514772325
 N         -1.1109833364        4.3142014383       -2.9508388158
 H         -1.2928178554        2.5777051290       -0.3781627662
 H         -1.5954646888        4.2495739529        0.1291521269
 H         -0.0716511556       -3.6855857897       -0.1318139673
 C          0.9591204597       -3.6086507894       -0.4792901612
 C          1.0423718781       -4.0022753679       -1.8509879855
 N          1.1110649343       -4.3149008367       -2.9502481225
 H          1.2929300886       -2.5776519552       -0.3780622669
 H          1.5952427591       -4.2494249153        0.1297735303
 H          5.3821546699       -0.1889658417        0.3238549503
 C          4.9090737775        0.7806555763        0.4752620018
 C          4.9110822378        1.1130385241        1.8638093252
 N          4.9027647863        1.3674925972        2.9806440663
 H          3.8803287850        0.7229465109        0.1249555039
 H          5.4357715309        1.5416035305       -0.0979922562
 H          2.3371735502        2.8514302326       -1.3036627990
 C          2.2886214402        2.5497629563       -2.3514110712
 C          3.5561261088        2.0328875150       -2.7536475941
 N          4.5716385359        1.6052566953       -3.0687058701
 H          1.5347183273        1.7717522841       -2.4597436970
 H          2.0123363200        3.4040364208       -2.9677500802
 H          2.2325760725       -1.0114304966        1.8623288961
 C          2.8695938573       -1.7772645241        2.3014703236
 C          2.0453864636       -2.7569699192        2.9337495632
 N          1.3740901437       -3.5353137723        3.4395357707
 H          3.5326973866       -1.3145790807        3.0315314759
 H          3.4611480775       -2.2348715409        1.5069064559
 H         -2.0122259325       -3.4044350296       -2.9672224787
 C         -2.2885403747       -2.5499939655       -2.3511303088
 C         -3.5560856239       -2.0333049547       -2.7534822788
 N         -4.5716211054       -1.6058203779       -3.0686281549
 H         -2.3370458192       -2.8513541902       -1.3032902560
 H         -1.5346837250       -1.7719716456       -2.4597171571
 H         -2.2327614346        1.0114739371        1.8622489535
 C         -2.8697614133        1.7773383915        2.3013611665
 C         -2.0455347114        2.7569654715        2.9337365999
 N         -1.3742252094        3.5352351527        3.4396182029
 H         -3.5329596877        1.3146774818        3.0313544127
 H         -3.4612078066        2.2350083735        1.5067550073
 CL        -0.0000436078       -0.0000058593       -0.3269352015
 F         -1.8685352577        0.1246388244       -0.3315011884
 F         -0.0000003650        0.0001278267        1.5558819413
 F         -0.0000073754       -0.0000570721       -2.2067792835
 F          1.8684778044       -0.1245901325       -0.3314963734
