# Supplementary material for: Unusually Large Effects of Charge‐assisted C−H⋅⋅⋅F Hydrogen Bonds to Anionic Fluorine in Organic Solvents: Computational Study of 19F NMR Shifts versus Thermochemistry
Source: ChemistryOpen. 2022 Aug 19;11(12):e202200146. doi: 10.1002/open.202200146 (PMC9716039; doi:10.1002/open.202200146)
Supplement: Supplementary file 2 — Supporting Information [file OPEN-11-e202200146-s002.gz › paper_structures/distances_TabS1/FHF-_11-coord_gp.xyz]

69
Energy =
C    -2.1502259   -1.7600711   -2.2632601 
C    -0.9980632   -1.5011221   -3.1052305 
N    -0.0688911   -1.2800135   -3.7690956 
H    -2.1035088   -2.7887370   -1.8838272 
H    -2.1386923   -1.0543286   -1.4192250 
H    -3.0717172   -1.6078061   -2.8385378 
C     5.8390698   -1.2816970    1.0115408 
C     4.9979142   -2.4630395    1.0384053 
N     4.3099543   -3.4009232    1.0565259 
H     5.6609123   -0.6963737    1.9241427 
H     5.5812738   -0.6706760    0.1322082 
H     6.8966478   -1.5708963    0.9575940 
C     1.7221988   -2.8700572   -1.1434977 
C     0.5899454   -3.7742591   -1.1056757 
N    -0.3374206   -4.4758647   -1.0576227 
H     1.4222174   -1.9122816   -0.6900275 
H     2.5658833   -3.2857227   -0.5753595 
H     2.0233673   -2.6912596   -2.1831553 
C     2.3935023    1.9842698    1.3314101 
C     1.4867786    2.7557982    2.1587111 
N     0.7372746    3.3628626    2.8094297 
H     2.7644361    2.6044666    0.5057987 
H     1.8474982    1.1217217    0.9169370 
H     3.2347631    1.6162529    1.9322623 
C    -1.9451416    1.1956889    2.8951082 
C    -1.5095862    0.0627792    3.6883135 
N    -1.1540967   -0.8511088    4.3141297 
H    -2.9884801    1.4392403    3.1323569 
H    -1.8741076    0.9535448    1.8232073 
H    -1.3023800    2.0631533    3.1014189 
C     2.0036417    0.8403102   -2.2220691 
C     3.3745082    0.5347624   -1.8677935 
N     4.4711010    0.2882112   -1.5675931 
H     1.3385084    0.4871345   -1.4193039 
H     1.7185742    0.3240346   -3.1482970 
H     1.8749906    1.9261696   -2.3321311 
C    -4.5627108    1.2296941   -0.7387092 
C    -4.3988313    2.6381680   -1.0459964 
N    -4.2363638    3.7645236   -1.2885883 
H    -5.2647565    1.0848703    0.0908167 
H    -3.5903422    0.8068250   -0.4470745 
H    -4.9286122    0.6967548   -1.6251193 
C    -1.0921474    3.8633157    0.0109199 
C     0.1158820    3.9663334   -0.7832759 
N     1.0844701    4.0190929   -1.4262249 
H    -0.9163663    4.2801441    1.0103485 
H    -1.3543705    2.7979614    0.1069327 
H    -1.9263888    4.3829520   -0.4781741 
H    -1.5594922   -2.7842532    2.4550703 
C    -1.7867725   -2.5304626    1.4121316 
C    -3.0942411   -1.9060703    1.3376969 
N    -4.1403126   -1.4006034    1.2777817 
H    -1.0183978   -1.8306967    1.0501416 
H    -1.7515035   -3.4352752    0.7913547 
H     1.0489655   -1.7697717    3.6829290 
C     1.7864451   -1.7513279    2.8691575 
C     2.9459478   -0.9729421    3.2558274 
N     3.8762361   -0.3359110    3.5442974 
H     1.3126501   -1.2896007    1.9881172 
H     2.1003930   -2.7713747    2.6126156 
H    -1.7728789    3.0443176   -3.1620585 
C    -1.6041277    1.9614105   -3.2045636 
C    -2.7829793    1.2935167   -3.7238975 
N    -3.7303892    0.7400849   -4.1101385 
H    -1.3980913    1.5898399   -2.1879138 
H    -0.7385824    1.7479698   -3.8431540 
H    -0.5043901    0.1876965    0.0325693 
F    -1.4749231    0.7153522   -0.2638877 
F     0.4620107   -0.3565357    0.3326743 
