# Supplementary material for: Unusually Large Effects of Charge‐assisted C−H⋅⋅⋅F Hydrogen Bonds to Anionic Fluorine in Organic Solvents: Computational Study of 19F NMR Shifts versus Thermochemistry
Source: ChemistryOpen. 2022 Aug 19;11(12):e202200146. doi: 10.1002/open.202200146 (PMC9716039; doi:10.1002/open.202200146)
Supplement: Supplementary file 2 — Supporting Information [file OPEN-11-e202200146-s002.gz › paper_structures/distances_TabS1/FHF-_11-coord_cosmo.xyz]

69
Energy =
C    -2.2164893   -1.7667663   -2.2048080 
C    -1.1427706   -1.5750935   -3.1578606 
N    -0.2746899   -1.4103526   -3.9144675 
H    -2.1548904   -2.7770107   -1.7814696 
H    -2.1216348   -1.0184870   -1.4034981 
H    -3.1849214   -1.6409249   -2.7038230 
C     5.6425017   -1.0487614    1.1359864 
C     4.8389234   -2.2514302    1.2141862 
N     4.1885429   -3.2144068    1.2715170 
H     5.4789994   -0.4402494    2.0348798 
H     5.3562442   -0.4751083    0.2426210 
H     6.7055657   -1.3121530    1.0676536 
C     1.7901439   -2.8371709   -1.2598054 
C     0.7174293   -3.8076213   -1.3108861 
N    -0.1587004   -4.5732917   -1.3357673 
H     1.4120713   -1.9097103   -0.8012050 
H     2.6179477   -3.2220944   -0.6492523 
H     2.1520992   -2.6279100   -2.2739594 
C     2.6291067    1.7985882    1.1529085 
C     1.7615561    2.4536083    2.1098448 
N     1.0500631    2.9719276    2.8703641 
H     2.8824712    2.4963238    0.3453029 
H     2.0966669    0.9305106    0.7351753 
H     3.5477904    1.4669153    1.6507976 
C    -1.9935764    1.2458242    2.8242271 
C    -1.7537349    0.1057947    3.6832734 
N    -1.5488078   -0.8119329    4.3686106 
H    -2.9885770    1.6626909    3.0240182 
H    -1.9281486    0.9414421    1.7683407 
H    -1.2313997    2.0138383    3.0157144 
C     1.8776458    0.8183079   -2.4019880 
C     3.2421054    0.4675594   -2.0695616 
N     4.3347643    0.1839689   -1.7881706 
H     1.2146363    0.4795873   -1.5925015 
H     1.5764620    0.3254839   -3.3349921 
H     1.7891875    1.9074881   -2.5074764 
C    -4.5370679    1.2485719   -0.5658309 
C    -4.3673033    2.6164807   -1.0120266 
N    -4.2122036    3.7136527   -1.3667238 
H    -5.1655237    1.2184947    0.3323335 
H    -3.5529520    0.8167361   -0.3344225 
H    -5.0142986    0.6562155   -1.3561842 
C    -0.9753564    3.8155397    0.0932111 
C     0.2590741    3.9667790   -0.6478906 
N     1.2503703    4.0654856   -1.2493201 
H    -0.8466211    4.1968309    1.1134905 
H    -1.2371809    2.7466498    0.1282218 
H    -1.7852272    4.3654409   -0.4025839 
H    -1.3763474   -2.9067865    2.4110214 
C    -1.6109694   -2.6457290    1.3717907 
C    -2.9422273   -2.0784199    1.3028269 
N    -4.0108430   -1.6227051    1.2449723 
H    -0.8741433   -1.9140116    1.0076869 
H    -1.5524664   -3.5496485    0.7521946 
H     0.7798276   -1.6195923    3.7461553 
C     1.5906346   -1.6195755    3.0059191 
C     2.7131710   -0.8526101    3.5021440 
N     3.6145798   -0.2257363    3.8876838 
H     1.2192687   -1.1709296    2.0707699 
H     1.9090072   -2.6505560    2.8072655 
H    -1.7104108    3.0913676   -3.1247596 
C    -1.5583069    2.0071649   -3.1917878 
C    -2.7545355    1.3758400   -3.7106429 
N    -3.7154516    0.8560233   -4.1098327 
H    -1.3456655    1.6037822   -2.1891701 
H    -0.7124564    1.8040954   -3.8595101 
H    -0.4535235    0.1540840    0.0006582 
F    -1.4250607    0.6885084   -0.2837262 
F     0.5133050   -0.4006660    0.2725415 
