# Supplementary material for: Unusually Large Effects of Charge‐assisted C−H⋅⋅⋅F Hydrogen Bonds to Anionic Fluorine in Organic Solvents: Computational Study of 19F NMR Shifts versus Thermochemistry
Source: ChemistryOpen. 2022 Aug 19;11(12):e202200146. doi: 10.1002/open.202200146 (PMC9716039; doi:10.1002/open.202200146)
Supplement: Supplementary file 2 — Supporting Information [file OPEN-11-e202200146-s002.gz › paper_structures/distances_TabS1/ClF4-_10-coord_cosmo.xyz]

65
Energy =
H    -2.1145241   -1.1961937    3.2736893 
C    -2.9532180   -0.5840636    2.9120461 
C    -3.9613660   -1.4385100    2.3189259 
N    -4.7596720   -2.1311193    1.8326771 
H    -2.5679250    0.1162881    2.1607377 
H    -3.3816632   -0.0207156    3.7502205 
H     1.0603099    3.2646931    2.1863596 
C     1.7289015    4.0289375    1.7677557 
C     1.0453340    4.7615451    0.7218406 
N     0.4953555    5.3378459   -0.1262540 
H     2.6192704    3.5366110    1.3510391 
H     2.0379524    4.7159843    2.5656307 
H     1.5713973   -2.8826745   -1.9293658 
C     2.5626471   -2.7092733   -2.3662600 
C     3.5710650   -3.1273381   -1.4142163 
N     4.3793826   -3.4569467   -0.6454242 
H     2.6845350   -1.6421914   -2.5984394 
H     2.6558871   -3.2912506   -3.2918403 
H    -1.1234696    0.3289652   -2.8791695 
C    -0.4994061   -0.5756498   -2.9088009 
C    -1.3373653   -1.7546276   -2.9759301 
N    -2.0106275   -2.7023561   -3.0191811 
H     0.1078031   -0.6093395   -1.9942164 
H     0.1563945   -0.5320935   -3.7871455 
H    -2.9810079   -0.3451088   -0.8904501 
C    -4.0452868   -0.3710663   -1.1596727 
C    -4.7539783    0.6248989   -0.3817802 
N    -5.3105755    1.4287023    0.2480678 
H    -4.1514525   -0.1577425   -2.2300358 
H    -4.4496817   -1.3675654   -0.9455090 
H    -1.7531587    2.6437133    0.8801618 
C    -2.3395204    3.2885299    0.2120201 
C    -2.2023558    2.8278573   -1.1536439 
N    -2.0906214    2.4623586   -2.2525263 
H    -3.3945121    3.2451916    0.5108113 
H    -1.9749698    4.3199901    0.2923303 
H    -2.4662716   -3.3815892   -0.3517849 
C    -1.6711235   -3.1492228    0.3663560 
C    -0.4649883   -3.8655889    0.0087890 
N     0.5034434   -4.4446612   -0.2741786 
H    -1.4766659   -2.0682200    0.3516754 
H    -1.9885164   -3.4429039    1.3735265 
H     4.9397960   -0.2950012   -1.0564406 
C     4.4626202    0.0012329   -0.1146918 
C     4.4177705    1.4459197   -0.0216607 
N     4.3758617    2.6065901    0.0458966 
H     5.0368940   -0.4117551    0.7235303 
H     3.4400594   -0.3963992   -0.0819387 
H     1.9682782    3.3672896   -1.8594182 
C     1.4812599    2.3854334   -1.8742894 
C     2.2955640    1.4380823   -2.6067856 
N     2.9448370    0.6726792   -3.1943042 
H     1.3520811    2.0369378   -0.8426432 
H     0.4925791    2.4811261   -2.3409720 
H     2.9323193   -3.4071370    2.9153680 
C     2.2927499   -2.7571882    2.3054675 
C     0.9646086   -2.6886240    2.8808428 
N    -0.1013824   -2.6317235    3.3431463 
H     2.2327338   -3.1582329    1.2862681 
H     2.7230126   -1.7490291    2.2661684 
Cl    0.4228954    0.3406064    1.1155205 
F    -1.1923431    0.1338457    0.2179608 
F    -0.3873646    1.4832841    2.3018588 
F     1.2292182   -0.7952440   -0.0917198 
F     1.9988078    0.5495797    1.9890904 
