# Supplementary material for: Unusually Large Effects of Charge‐assisted C−H⋅⋅⋅F Hydrogen Bonds to Anionic Fluorine in Organic Solvents: Computational Study of 19F NMR Shifts versus Thermochemistry
Source: ChemistryOpen. 2022 Aug 19;11(12):e202200146. doi: 10.1002/open.202200146 (PMC9716039; doi:10.1002/open.202200146)
Supplement: Supplementary file 2 — Supporting Information [file OPEN-11-e202200146-s002.gz › paper_structures/ClF2-_5-coord_cosmo.xyz]

33
Energy =
C    -1.6628731   -0.6350360    1.4859813 
C    -0.2779132   -0.7530019    1.8903331 
N     0.8369713   -0.8505661    2.2087130 
H    -2.2575642   -1.4296110    1.9529662 
H    -1.7296203   -0.7224008    0.3902616 
H    -2.0516954    0.3430364    1.7953702 
C     1.4968909    2.3991955    0.9342735 
C     0.1015856    2.6236289    1.2494574 
N    -1.0201483    2.8035478    1.5015946 
H     2.0625342    3.3314586    1.0560151 
H     1.5894291    2.0469982   -0.1049040 
H     1.9041428    1.6381304    1.6114075 
C     0.2502600   -3.3443873   -0.5264146 
C    -0.5675926   -3.8890832    0.5385090 
N    -1.2325453   -4.3154199    1.3925716 
H    -0.2883071   -2.5226283   -1.0226755 
H     1.1888075   -2.9598498   -0.1095193 
H     0.4790293   -4.1260841   -1.2616666 
C     3.3586932   -0.6715896   -0.1168552 
C     4.3404335    0.2018048    0.4928540 
N     5.1183596    0.9135210    0.9852163 
H     2.6018174   -0.9452885    0.6325413 
H     2.8587647   -0.1441777   -0.9432302 
H     3.8469633   -1.5780223   -0.4961430 
C    -3.2294651    1.7547544   -0.9763307 
C    -4.2672186    1.3251572   -0.0614802 
N    -5.0919081    0.9720551    0.6796936 
H    -2.7348575    0.8753125   -1.4152834 
H    -3.6619144    2.3715288   -1.7740693 
H    -2.4801244    2.3400053   -0.4261092 
Cl    0.0879449    0.1924064   -1.8672392 
F    -1.4870295   -0.8747686   -1.7006384 
F     1.6448129    1.2377022   -2.0550378 
