# Supplementary material for: Unusually Large Effects of Charge‐assisted C−H⋅⋅⋅F Hydrogen Bonds to Anionic Fluorine in Organic Solvents: Computational Study of 19F NMR Shifts versus Thermochemistry
Source: ChemistryOpen. 2022 Aug 19;11(12):e202200146. doi: 10.1002/open.202200146 (PMC9716039; doi:10.1002/open.202200146)
Supplement: Supplementary file 2 — Supporting Information [file OPEN-11-e202200146-s002.gz › paper_structures/ClF2-_2-coord_cosmo.xyz]

15
Energy =
C    -1.9569256   -0.6509820    0.1761507 
C    -1.4466848   -1.9706738   -0.1347240 
N    -1.0267716   -3.0244690   -0.3940530 
H    -3.0437346   -0.6251537    0.0260479 
H    -1.4763537    0.0937055   -0.4795391 
H    -1.7313770   -0.4029811    1.2208154 
C     1.8734508   -0.6199469   -0.3482315 
C     1.4975150   -0.6727021    1.0499920 
N     1.1907339   -0.7196085    2.1711973 
H     2.8888730   -0.2149447   -0.4453815 
H     1.1713929    0.0296908   -0.8952382 
H     1.8479505   -1.6296394   -0.7772024 
Cl    0.0521414    2.5585221   -0.1578458 
F    -0.2828058    1.3589531   -1.6309093 
F     0.3739595    3.7241765    1.2625539 
