# Supplementary material for: Unusually Large Effects of Charge‐assisted C−H⋅⋅⋅F Hydrogen Bonds to Anionic Fluorine in Organic Solvents: Computational Study of 19F NMR Shifts versus Thermochemistry
Source: ChemistryOpen. 2022 Aug 19;11(12):e202200146. doi: 10.1002/open.202200146 (PMC9716039; doi:10.1002/open.202200146)
Supplement: Supplementary file 2 — Supporting Information [file OPEN-11-e202200146-s002.gz › paper_structures/ClF2-_7-coord_cosmo.xyz]

45
Energy =
C    -3.7475946   -0.5363406   -0.5114359 
C    -3.8826396   -1.9263345   -0.8939499 
N    -3.9854225   -3.0426157   -1.2053130 
H    -3.8440985   -0.4341413    0.5777362 
H    -4.5311827    0.0590029   -0.9972755 
H    -2.7623095   -0.1509152   -0.8165731 
C    -0.4758329   -2.3594836   -1.7677195 
C    -0.4865706   -2.9200806   -0.4330244 
N    -0.4929687   -3.3704910    0.6395086 
H    -0.6327425   -1.2718868   -1.7101569 
H     0.4954503   -2.5569047   -2.2381828 
H    -1.2738048   -2.8128024   -2.3684827 
C     3.9888122    2.0205255    0.7572398 
C     4.8850668    0.8850172    0.6834003 
N     5.5994996   -0.0316892    0.6277337 
H     3.8551180    2.4528469   -0.2435754 
H     3.0091530    1.6968416    1.1420550 
H     4.4075867    2.7824167    1.4270922 
C    -2.8689414    2.8218992    0.4722364 
C    -4.2083044    2.9548081   -0.0638373 
N    -5.2840997    3.0480316   -0.4974187 
H    -2.4712600    3.8084691    0.7412374 
H    -2.2096262    2.3554150   -0.2733067 
H    -2.8901807    2.1836154    1.3664414 
C     1.7910492    0.5091078   -3.0417149 
C     2.6191800    1.6751253   -2.8188138 
N     3.2836344    2.6123895   -2.6330613 
H     2.2427750   -0.3656464   -2.5521433 
H     0.7929865    0.6777609   -2.6106549 
H     1.7000203    0.3146815   -4.1179951 
C     2.6406457   -1.9116594    1.3534645 
C     2.8092011   -2.0656672   -0.0758693 
N     2.9402760   -2.1923790   -1.2249035 
H     2.1735804   -0.9384775    1.5681464 
H     3.6170210   -1.9640396    1.8506344 
H     1.9913883   -2.7104562    1.7332465 
C    -0.9372597   -1.0714932    3.1639922 
C    -2.1808669   -0.3500390    3.0005574 
N    -3.1793565    0.2326340    2.8643706 
H    -0.8622538   -1.4632507    4.1863026 
H    -0.8942360   -1.9057616    2.4491000 
H    -0.0954240   -0.3936933    2.9599038 
Cl    0.1516628    0.8433925    0.2730114 
F     1.1968961    0.9069330    1.8447458 
F    -0.9161804    0.8092244   -1.3078721 
