# Supplementary material for: Unusually Large Effects of Charge‐assisted C−H⋅⋅⋅F Hydrogen Bonds to Anionic Fluorine in Organic Solvents: Computational Study of 19F NMR Shifts versus Thermochemistry
Source: ChemistryOpen. 2022 Aug 19;11(12):e202200146. doi: 10.1002/open.202200146 (PMC9716039; doi:10.1002/open.202200146)
Supplement: Supplementary file 2 — Supporting Information [file OPEN-11-e202200146-s002.gz › paper_structures/ClF2-_3-coord_cosmo.xyz]

21
Energy =
C     2.4779490    0.5053397   -0.0080695 
C     2.7928545    1.6286933   -0.8663207 
N     3.0327533    2.5309836   -1.5611772 
H     1.9779711   -0.2809399   -0.5951596 
H     1.7951309    0.8356376    0.7866820 
H     3.3958762    0.1051050    0.4404823 
C    -0.7240498    1.3965250   -1.8157756 
C    -2.1068380    1.3053748   -1.3950936 
N    -3.2175776    1.2332525   -1.0559194 
H    -0.1757537    2.0439378   -1.1198811 
H    -0.6676399    1.8215335   -2.8258767 
H    -0.2663623    0.3941870   -1.8134957 
C    -2.1523442    0.3707043    2.1959622 
C    -1.0734366    1.2831892    1.8805919 
N    -0.2045353    2.0151610    1.6276361 
H    -1.8422228   -0.6630940    1.9730909 
H    -2.4119029    0.4544912    3.2590840 
H    -3.0300618    0.6186042    1.5855711 
Cl   -0.3027418   -2.0205341   -0.1079760 
F    -1.2093915   -2.5635872    1.4507834 
F     0.6257789   -1.4904182   -1.6904958 
