# Supplementary material for: Unusually Large Effects of Charge‐assisted C−H⋅⋅⋅F Hydrogen Bonds to Anionic Fluorine in Organic Solvents: Computational Study of 19F NMR Shifts versus Thermochemistry
Source: ChemistryOpen. 2022 Aug 19;11(12):e202200146. doi: 10.1002/open.202200146 (PMC9716039; doi:10.1002/open.202200146)
Supplement: Supplementary file 2 — Supporting Information [file OPEN-11-e202200146-s002.gz › paper_structures/F-_11-coord_cosmo.xyz]

67
Energy =
C    -1.9212909   -2.8783811    1.6349063 
C    -0.9416001   -2.9229739    2.6996276 
N    -0.1387491   -2.9257514    3.5421521 
H    -2.9297060   -2.7943450    2.0585081 
H    -1.8659797   -3.7876775    1.0237565 
H    -1.6988498   -1.9951545    1.0056908 
C    -3.9196318    0.0655303    0.2182282 
C    -4.5795607   -0.3382978   -1.0031696 
N    -5.1010073   -0.6594935   -1.9928969 
H    -2.8240544   -0.0777161    0.1337272 
H    -4.2993078   -0.5289290    1.0590216 
H    -4.1245989    1.1249988    0.4209923 
C    -1.6638019   -1.4494475   -2.5256526 
C    -1.9524338   -2.8250702   -2.1802589 
N    -2.1724674   -3.9261347   -1.8740982 
H    -1.3917498   -0.9026816   -1.6031892 
H    -0.8291814   -1.4116783   -3.2365643 
H    -2.5446191   -0.9809993   -2.9800612 
C     5.2543847    1.5634947    1.5143065 
C     6.2276380    1.4302549    0.4489846 
N     7.0028484    1.3271810   -0.4122121 
H     5.0880386    0.5874967    1.9865257 
H     5.6153280    2.2739022    2.2683174 
H     4.3090023    1.9284482    1.0897739 
C     1.6834242   -0.0885081    1.9700286 
C     1.7513052    1.2455923    2.5214774 
N     1.7823027    2.3239047    2.9590234 
H     0.7833536   -0.1810841    1.3296003 
H     2.5793560   -0.3023910    1.3707682 
H     1.6161592   -0.8270997    2.7797802 
C    -0.7995081    2.7431392    0.3245844 
C    -2.1425581    3.2051632    0.5942041 
N    -3.2328753    3.5496524    0.8135921 
H    -0.8072914    1.6387629    0.2364652 
H    -0.1268464    3.0398262    1.1398184 
H    -0.4416431    3.1818242   -0.6145143 
C     4.7206622   -0.5493097   -2.3681142 
C     4.4286119   -1.0141639   -1.0279663 
N     4.1897318   -1.3903730    0.0462694 
H     4.0438708   -1.0377123   -3.0812753 
H     5.7576096   -0.7924075   -2.6304222 
H     4.5873432    0.5383872   -2.4203466 
C    -4.4692565    2.9021147   -2.4250510 
C    -3.1187358    2.4242635   -2.6486988 
N    -2.0342457    2.0450799   -2.8295609 
H    -4.6737003    3.7621148   -3.0750720 
H    -5.1882851    2.1038160   -2.6471913 
H    -4.5817114    3.2114730   -1.3776125 
H    -0.8359204    0.3397125    3.8480155 
C    -1.6490542    0.5696227    3.1484929 
C    -2.8533064   -0.1206737    3.5582393 
N    -3.8227334   -0.6866692    3.8647138 
H    -1.3605573    0.2443945    2.1300777 
H    -1.8226001    1.6530656    3.1547912 
H     1.9229772   -2.7896726    0.3576385 
C     1.0601399   -2.8346691   -0.3186136 
C     1.5197784   -2.7540716   -1.6880520 
N     1.8793906   -2.6659596   -2.7914059 
H     0.5257744   -3.7798322   -0.1629357 
H     0.3814152   -1.9874512   -0.1047383 
H     0.4119510    1.3454422   -2.5174706 
C     1.0794316    0.7530993   -1.8774550 
C     2.0765954    1.6044736   -1.2700845 
N     2.8725315    2.2890951   -0.7675614 
H     1.5622241   -0.0247558   -2.4824212 
H     0.4602902    0.2814069   -1.0899401 
F    -0.8463761   -0.3603123    0.2573794 
