# Supplementary material for: Unusually Large Effects of Charge‐assisted C−H⋅⋅⋅F Hydrogen Bonds to Anionic Fluorine in Organic Solvents: Computational Study of 19F NMR Shifts versus Thermochemistry
Source: ChemistryOpen. 2022 Aug 19;11(12):e202200146. doi: 10.1002/open.202200146 (PMC9716039; doi:10.1002/open.202200146)
Supplement: Supplementary file 2 — Supporting Information [file OPEN-11-e202200146-s002.gz › paper_structures/ClF2-_1-coord_cosmo.xyz]

9
Energy =
C    -1.7705248   -0.6250166   -0.2161286 
C    -3.1271129   -0.1272694   -0.1108110 
N    -4.2143051    0.2792473   -0.0250290 
H    -1.6216127   -1.0918686   -1.1982506 
H    -1.5883662   -1.3742074    0.5650237 
H    -1.0505212    0.2020003   -0.0971386 
Cl    1.8380965    0.3304412   -0.0745292 
F     0.4378944    1.6185745    0.1054333 
F     3.2184313   -0.9370288   -0.2513812 
